# Supplementary material for: High‐resolution definition of humoral immune response correlates of effective immunity against HIV
Source: Mol Syst Biol. 2018 Mar 26;14(3):e7881. doi: 10.15252/msb.20177881 (PMC5868198; doi:10.15252/msb.20177881)
Supplement: Supplementary file 2 — Code EV1 [file MSB-14-e7881-s002.zip]

Archive with 10 entries (7 files):
- computer_code_EV1/
- computer_code_EV1/license.txt
- computer_code_EV1/model.R
- computer_code_EV1/readme.txt
- __MACOSX/
- __MACOSX/._computer_code_EV1
- __MACOSX/computer_code_EV1/
- __MACOSX/computer_code_EV1/._license.txt
- __MACOSX/computer_code_EV1/._model.R
- __MACOSX/computer_code_EV1/._readme.txt
