# Supplementary material for: High‐resolution definition of humoral immune response correlates of effective immunity against HIV
Source: Mol Syst Biol. 2018 Mar 26;14(3):e7881. doi: 10.15252/msb.20177881 (PMC5868198; doi:10.15252/msb.20177881)
Supplement: Supplementary file 2 — Code EV1 [file MSB-14-e7881-s002.zip › computer_code_EV1/model.R]

library(glmnet)
library(ggplot2)
library(caret)
library(e1071)

# ######################################## 
#
# Modeling code for G. Alter et al., "High-resolution definition of humoral correlates of effective immunity against HIV", Molecular Systems Biology, 2018
# Code written by Chris Bailey-Kellogg and Karen Dowell
# See license.txt for MIT Open Source License
# See readme.txt for a description
#
# ######################################## 

# ######################################## 
# Model building

#' Build full model (using all the data), a set of cross-validated models, and a set of models on permuted data
#' Also identify representative lambda.min and lambda.1se models from the cross-validated sets
#' @param x Input feature matrix
#' @param y Response vector
#' @param family  For glmnet; we use 'gaussian' for regression, 'binomial' for 2-way classification, and 'multinomial' for n-way
#' @param type.measure  For glmnet; we use 'mse' for regression and 'class' for classification
#' @param preval.score  A function to assess the quality of a cv model, based on its preval.fit array; takes the model, desired lambda, and y and returns a score
#' @param alpha For glmnet, controlling regularization
#' @param nfolds  For cv.glmnet, number of cross-validation folds
#' @param nreps How many cross-validation and permutation models to build
#' @param keep.all  Keep all the models? Else just the summaries
#' @return A list with key parameters along with model results: 
#'    fullmod - the full model
#'    lambda.min and lambda.1se - summaries of results at lambda.min and lambda.1se over the reps: lambda values and scores (via preval.score), and the selected representative cv model
#'    perm.min and perm.1se - scores (via preval.score) over the repeated permutations of y
build.models <- function(x, y, family='gaussian', type.measure='mse', preval.score=preval.score.cor, alpha=0.4, nfolds=10, nreps=100, keep.all=FALSE) {
  # model using all the data
  fullmod <- glmnet(x, y, family=family, alpha=alpha)

  # repeated cross-validation to determine lambda min and 1se selections and overall "scores" 
  cvmodels <- list()
  lambda.min <- list(scores=rep(NA, nreps), lambdas=rep(NA, nreps))
  lambda.1se <- list(scores=rep(NA, nreps), lambdas=rep(NA, nreps))
  for (i in 1:nreps) {
    cvmod <- cv.glmnet(x, y, family=family, type.measure=type.measure, alpha=alpha, standardize=FALSE, nfolds=nfolds, keep=TRUE)
    cvmodels[[i]] <- cvmod
    lambda.min$lambdas[i] <- cvmod$lambda.min
    lambda.min$scores[i] <- preval.score(cvmod, lambda.min$lambdas[i], y)
    lambda.1se$lambdas[i] <- cvmod$lambda.1se
    lambda.1se$scores[i] <- preval.score(cvmod, lambda.1se$lambdas[i], y)
  }
  # choose representative model from repeated cross-validation -- median score
  idx.min <- order(lambda.min$scores)[ceiling(nreps/2)]
  lambda.min$rep <- cvmodels[[idx.min]]; lambda.min$score <- lambda.min$scores[idx.min]
  idx.1se <- order(lambda.1se$scores)[ceiling(nreps/2)]
  lambda.1se$rep <- cvmodels[[idx.1se]]; lambda.1se$score <- lambda.1se$scores[idx.1se]

  # permutation testing
  perm.min = rep(NA, nreps)
  perm.1se = rep(NA, nreps)
  for (i in 1:nreps) {
    yp <- sample(y)
    cvmod <- cv.glmnet(x, yp, family=family, type.measure=type.measure, alpha=alpha, standardize=FALSE, nfolds=nfolds, keep=TRUE)
    perm.min[i] <- preval.score(cvmod, cvmod$lambda.min, yp)
    perm.1se[i] <- preval.score(cvmod, cvmod$lambda.1se, yp)
  }
  
  models <- list(family=family, x=x, y=y, alpha=alpha,
                 fullmod=fullmod, lambda.min=lambda.min, lambda.1se=lambda.1se, perm.min=perm.min, perm.1se=perm.1se)
  if (keep.all) models$cvmodels <- cvmodels
  
  invisible(models)
}

# Following are for the preval.score parameter to build.models

#' Evaluate a cv.glmnet regression model based on correlation between y and the model's fit.preval value @ lambda
preval.score.cor <- function(cvmod, lambda, y) { 
  return(cor(y, cvmod$fit.preval[,match(lambda,cvmod$lambda)])) 
}
#' Evaluate a cv.glmnet binomial classification model based on agreement between y and the model's fit.preval majority class @ lambda
preval.score.class.2 <- function(cvmod, lambda, y) { 
  return(sum(y==levels(y)[1+as.numeric(cvmod$fit.preval[,match(lambda,cvmod$lambda)]>=0.5)]) / length(y)) 
}
#' Evaluate a cv.glmnet multinomial classification model based on agreement between y and the model's fit.preval majority class @ lambda
preval.score.class.n <- function(cvmod, lambda, y) { 
  return(sum(y==levels(y)[apply(cvmod$fit.preval[,,match(lambda,cvmod$lambda)], 1, which.max)]) / length(y)) 
}

#' Specific to Gates study: build models for features -> function and features -> subject class, 
#' over the differnet featuresets, various functions, and various breakdowns of subjects into classes
#' @param featuresets list of matrices of features (rows for subjects and columns for features), serving as x for build.models
#' @param functions matrix of functions (rows for subjects and columns for different functions), each column serving as y for build.models
#' @param subject.classes data frame of subject classes (rows for subjects and columns for different class labels, as factors), each column serving as y for build.models
build.modelsets <- function(featuresets, functions, subject.classes, alpha=0.4, nfolds=10, nreps=100) {
  modelsets <- list()
  for (s in names(featuresets)) {
    cat('*', s, '\n')
    smodels <- list()
    for (fn in colnames(functions)) {
      cat(fn, '\n')
      subjs <- intersect(rownames(featuresets[[s]]), names(na.omit(functions[,fn]))) # can be missing values
      x <- scale(featuresets[[s]][subjs,])
      y <- functions[subjs,fn]
      set.seed(1234) # for reproducibility
      smodels[[fn]] <- build.models(x, y, family='gaussian', type.measure='mse', preval.score=preval.score.cor, alpha=alpha, nfolds=nfolds, nreps=nreps)
    }
    x <- scale(featuresets[[s]]) # no missing values
    for (class in c('class.cp','class.nv','class.etuv')) {
      cat(class, '\n')
      y <- subject.classes[rownames(x),class]
      set.seed(1234)
      if (class=='class.etuv') smodels[[class]] <- build.models(x, y, family='multinomial', type.measure='class', preval.score=preval.score.class.n, alpha=alpha, nfolds=nfolds, nreps=nreps)
      else smodels[[class]] <- build.models(x, y, family='binomial', type.measure='class', preval.score=preval.score.class.2, alpha=alpha, nfolds=nfolds, nreps=nreps)
    }
    modelsets[[s]] <- smodels
  }
  invisible(modelsets)
}

# ######################################## 
# Model output (printing and plotting)

#' Plot the coefficient paths of features over lambdas, in a glmnet model
#' Like plot.glmnet, but allowing specified coloring of the features, and also plotting vertical lines for lambda.min and lambda.1se
#' (colors get messed up in plot.glmnet since those with zero values throughout get dropped before plotting, thus giving a mismatch in indices to the color vector)
#' @param mod A glmnet model
#' @param ft.colors Array of color specifications, with entry names corresponding to the features
#' @param m.min, s.min, color.min Control plotting of vertical lines for lambda.min, at m.min += s.min
#' @param m.1se, s.1se, color.1se Control plotting of vertical lines for lambda.min, at m.min += s.min
plot.feature.paths <- function(mod, ft.colors, m.min=NA, s.min=NA, m.1se=NA, s.1se=NA, color.min='darkred', color.1se='darkblue', ...) {
  if (is.list(mod$beta)) {
    for (c in names(mod$beta)) {
      plot.feature.paths.helper(mod$beta[[c]], mod$lambda, ft.colors, m.min, s.min, m.1se, s.1se, color.min, color.1se, main=c, ...)
    }
  }
  else {
    plot.feature.paths.helper(mod$beta, mod$lambda, ft.colors, m.min, s.min, m.1se, s.1se, color.min, color.1se, ...)
  }
}

# Helper function for plot.feature paths
plot.feature.paths.helper <- function(beta, lambda, ft.colors, m.min, s.min, m.1se, s.1se, color.min, color.1se, ...) {
  # following glmnet's plotCoef, but hacked for this special case
  nz.idx <- nonzeroCoef(beta)
  if (length(nz.idx)==0) {
    warning('empty model')
    return()
  }
  beta <- as.matrix(beta[nz.idx, ,drop=FALSE])
  matplot(log(lambda), t(beta), type='l', lty=1, xlab='log lambda', ylab='coefficients', col=ft.colors[rownames(beta)], ...)
  if (!is.na(m.min)) {
    abline(v=log(m.min), col=color.min)
    if (!is.na(s.min)) abline(v=c(log(m.min-s.min), log(m.min+s.min)), col=color.min, lty=2)
  }
  if (!is.na(m.1se)) {
    abline(v=log(m.1se), col=color.1se)
    if (!is.na(s.1se)) abline(v=c(log(m.1se-s.1se), log(m.1se+s.1se)), col=color.1se, lty=2)
  }
}

#' Barplot of feature coefficients for the glmnet model at the selected lambda
#' Features are sorted by magnitude within groups
#' Bars are colored according to features
#' @param mod Glmnet model
#' @param lambda  Selected value for which to extract features
#' @param ft.groups Array of group specifications (e.g., FcgRIIa), with entry names for features (e.g., FcgRIIa.R131.gp140.BR29)
#' @param ft.colors Array of color specifications, with entry names for features
plot.feature.bars <- function(mod, lambda, ft.groups, ft.colors, ...) {
  coeffs <- coef(mod, s=lambda)
  if (is.list(coeffs)) {
    for (c in names(coeffs)) {
      cs <- sort.coeffs(coeffs[[c]], ft.groups)
      if (!is.null(cs)) barplot(cs, las=2, col=ft.colors[names(cs)], main=c, ...)
    }
  }
  else {
    cs <- sort.coeffs(coeffs, ft.groups)
    if (!is.null(cs)) barplot(cs, las=2, col=ft.colors[names(cs)], ...)
  }
}

#' Extract the nonzero coefficients from the glmnet model at the selected lambda.
#' @return For a single output model (i.e., not multinomial), just the sorted coefficients from sort.coeffs
#'         For a multinomial model, a merged set with one row per coefficient and one column per class, with NA for features
#' @param mod Glmnet model
#' @param lambda  Selected value for which to extract features
compile.coeffs <- function(mod, lambda) {
  coeffs <- coef(mod, s=lambda)
  if (is.list(coeffs)) {
    combined <- NULL
    for (c in names(coeffs)) {
      cs <- sort.coeffs(coeffs[[c]])
      if (!is.null(cs)) {
        if (is.null(combined)) {
          combined <- as.matrix(cs)
        }
        else {
          combined <- merge(combined, cs, by=0, all=TRUE)
          rownames(combined) <- combined[,1]
          combined <- combined[,-1]
        }
        colnames(combined)[ncol(combined)] <- c
      }
    }
    return(combined)
  }
  else {
    return(sort.coeffs(coeffs))
  }
}

#' The (non-intercept) coefficients softed in decreasing order.
#' If ft.groups is given, they are split out by group, and sorted within group
#' @param coeffs Returned from coef for a Glmnet model at a lambda
#' @param ft.groups Array of group specifications (e.g., FcgRIIa), with entry names for features (e.g., FcgRIIa.R131.gp140.BR29)
sort.coeffs <- function(coeffs, ft.groups=NULL) {
  coeffs <- coeffs[2:length(coeffs),] # drop intercept
  coeffs <- coeffs[coeffs!=0]
  
  if (length(coeffs)==0) return(NULL)
  if (is.null(ft.groups)) return(sort(coeffs))
  sorted <- NULL
  groups <- ft.groups[names(coeffs)]
  for (group in unique(ft.groups)) {
    sorted <- c(sorted, sort(coeffs[groups==group], decreasing=TRUE))
  }
  return(sorted)
}

#' Scatterplot of the model's predictions for the specified lambda against the observed y,
#' with points colored by their class colors
scatter.subj <- function(cvmod, lambda, y, subject.classes, subj.class.colors) {
  class <- subject.classes[names(y),'class.etuv']
  ggplot(data.frame(obs=y, pred=cvmod$fit.preval[,match(lambda, cvmod$lambda)]), aes(x=obs, y=pred, color=class)) +
    geom_point(shape=19, size=3) +
    geom_smooth(method='lm', se=FALSE, formula=y~x) +
    scale_color_manual(values=subj.class.colors)
}

#' Two-class boxplots and stripcharts comparing the model's predictions for the specified lambda against the observed y,
#' with points colored by their class colors
boxplot.class.2 <- function(cvmod, lambda, y, subj.class.colors, ...) {
  pred <- split(cvmod$fit.preval[,match(lambda, cvmod$lambda)], y)
  boxplot(pred, ylim=c(0,1), ylab='class score', boxwex=0.33, outpch=NA, ...)
  abline(h=0.5, lty=2)
  stripchart(pred[[1]],method='jitter',vertical=TRUE,at=1,jitter=0.1,bg=subj.class.colors[levels(y)[1]],add=TRUE,pch=21,cex=1.5)
  stripchart(pred[[2]],method='jitter',vertical=TRUE,at=2,jitter=0.1,bg=subj.class.colors[levels(y)[2]],add=TRUE,pch=21,cex=1.5)
}

#' Multi-class boxplots and stripcharts comparing the model's predictions for the specified lambda against the observed y,
#' with points colored by their class colors
#' @param trunc Truncate the y range at +/- this value
boxplot.class.n <- function(cvmod, lambda, y, subj.class.colors, trunc=2, ...) {
  pred <- cvmod$fit.preval[,,match(lambda, cvmod$lambda)]
  yi <- as.numeric(y)
  # ratio of score for correct class to score of best incorrect class
  # log2, truncated at +/- trunc
  rs = list()
  cs = list()
  for (c in 1:nlevels(y)) {
    r <- log2(pred[yi==c,c] / apply(pred[yi==c,-c], 1, max))
    r[r > trunc] <- trunc; r[r < -trunc] <- -trunc
    rs[[c]] <- r
    cs[[c]] <- apply(pred[yi==c,], 1, which.max)
  }
  boxplot(rs, names=levels(y), ylim=c(-trunc-0.25, trunc+0.5), ylab='class score ratio (log2)', boxwex=0.33, outpch=NA, ...)
  abline(h=0, lty=2)
  for (c in 1:nlevels(y)) {
    stripchart(rs[[c]],method='jitter',vertical=TRUE,at=c,jitter=0.1,bg=subj.class.colors[levels(y)[cs[[c]]]],add=TRUE,pch=21,cex=1.5)
  }
}

#' Output various plots and text/csv files for the models
#' @param models Output from build.models
#' @param subject.classes Input to build.models
#' @param ft.groups Array of group specifications (e.g., FcgRIIa), with entry names for features (e.g., FcgRIIa.R131.gp140.BR29)
#' @param ft.colors Array of color specifications, with entry names for features
#' @param subj.class.colors Array of color specifications, with entry names for subject classes
#' @param dir Base directory for output
out.models <- function(models, subject.classes, ft.groups, ft.colors, subj.class.colors, dir) {
  # full model coefficient path
  pdf(file.path(dir, 'coeff-path.pdf'), height=6)
  plot.feature.paths(models$fullmod, ft.colors, 
                     models$lambda.min$rep$lambda.min, sd(models$lambda.min$lambdas), 
                     models$lambda.1se$rep$lambda.1se, sd(models$lambda.1se$lambdas),
                     cex.axis=1.25, cex.lab=1.5)
  dev.off()
  
  # results summary
  con <- file(file.path(dir, 'summary.txt'), 'w')
  cat('lambdas\n* min:', mean(models$lambda.min$lambdas), '+-', sd(models$lambda.min$lambdas), '; rep:', models$lambda.min$rep$lambda.min, 
      '\n* 1se:', mean(models$lambda.1se$lambdas), '+-', sd(models$lambda.1se$lambdas), '; rep:', models$lambda.1se$rep$lambda.1se, '\n', file=con)
  cat('scores\n* min', mean(models$lambda.min$scores), '+-', sd(models$lambda.min$scores), '; rep:', models$lambda.min$score, 
      '\n* 1se', mean(models$lambda.1se$scores), '+-', sd(models$lambda.1se$scores), '; rep:', models$lambda.1se$score, '\n', file=con)
  cat('perm\n* min:', mean(models$perm.min), '+-', sd(models$perm.min),
      '\n* 1se:', mean(models$perm.1se), '+-', sd(models$perm.1se), '\n', file=con)
  close(con)

  for (lambda.name in list('lambda.min', 'lambda.1se')) {
    dir.create(file.path(dir, lambda.name))
    mod <- models[[lambda.name]]
    lambda <- mod$rep[[lambda.name]]
    lambda.idx <- match(lambda, mod$rep$lambda)
    
    # full model features at selected lambda
    pdf(file.path(dir, lambda.name, 'fullmod-coeffs.pdf'), height=6)
    par(mar=c(14,4,2,2))
    plot.feature.bars(models$fullmod, lambda, ft.groups, ft.colors)
    dev.off()
    # and as text
    write.csv(compile.coeffs(models$fullmod, lambda), file.path(dir, lambda.name, 'fullmod-coeffs.csv'))
    
    # summary of replicates
    write.csv(cbind(score=mod$scores, lambda=mod$lambdas), file.path(dir, lambda.name, 'cv-reps.csv'))
    
    # representative cv results
    pdf(file.path(dir, lambda.name, 'cv-results.pdf'), height=6)
    plot(mod$rep)
    dev.off()

    # representative model result
    if (models$family=='gaussian') {
      scatter.subj(mod$rep, lambda, models$y, subject.classes, subj.class.colors)
      ggsave(filename=file.path(dir, lambda.name, 'cvmod-scatter.pdf'), height=6, width=6)
      write.csv(cbind(obs=models$y, pred=mod$rep$fit.preval[,lambda.idx]), file.path(dir, lambda.name, 'cvmod-scatter.csv'))
    }
    else if (models$family=='binomial') {
      pdf(file.path(dir, lambda.name, 'cvmod-box.pdf'), height=5, width=5)
      boxplot.class.2(mod$rep, lambda, models$y, subj.class.colors, cex.aixs=1.5)
      dev.off()
    }
    else if (models$family=='multinomial') {
      pdf(file.path(dir, lambda.name, 'cvmod-box.pdf'), height=6)
      boxplot.class.n(mod$rep, lambda, models$y, subj.class.colors, cex.axis=1.5)
      dev.off()
    }

    # representative model score details
    con <- file(file.path(dir, lambda.name, 'score-details.txt'), 'w')
    if (models$family=='gaussian') {
      cat('overall', mod$score, '\n', file=con)
      pred <- mod$rep$fit.preval[,lambda.idx]
      for (class in unique(subject.classes[,'class.etuv'])) {
        class.subjs <- subject.classes[names(models$y),'class.etuv'] == class
        cat(class, cor(models$y[class.subjs], pred[class.subjs]), '\n', file=con)
      }
    }
    else if (models$family=='binomial') {
      pred <- mod$rep$fit.preval[,lambda.idx]
      sink(con)
      print(confusionMatrix(levels(models$y)[1+as.numeric(pred>=0.5)], models$y))
      sink()
    }
    else if (models$family=='multinomial') {
      pred <- mod$rep$fit.preval[,,lambda.idx]
      sink(con)
      print(confusionMatrix(levels(models$y)[apply(pred, 1, which.max)], models$y))
      sink()
    }
    close(con)
  }
}

#' Output various plots and text/csv files for the different models
#' @param modelsets Output from build.modelsets
#' @param featuresets, functions, subject.classes Input build.modelsets
#' @param ft.groups Array of group specifications (e.g., FcgRIIa), with entry names for features (e.g., FcgRIIa.R131.gp140.BR29)
#' @param color.key Array of color specifications, with entry names for features, subject classes, etc.
#' @param dir Base directory for output
out.modelsets <- function(modelsets, featuresets, functions, subject.classes, ft.groups, color.key, dir) {
  dir.create(dir, recursive=TRUE)

  # overall performance summary
  outputs <- names(modelsets[[1]])
  performance <- matrix(nrow=4*length(outputs), ncol=2*length(featuresets), 
                        dimnames=list(as.vector(mapply(function(o) c(paste(o,'min'), paste(o,'1se'), paste(o,'perm min'), paste(o,'perm 1se')), outputs)),
                                      as.vector(mapply(function(f) c(paste(f,'mean'), paste(f,'std')), names(featuresets)))))
  for (f in names(modelsets)) {
    for (o in outputs) {
      for (m in c('min','1se')) {
        performance[paste(o,m),paste(f,'mean')] <- mean(modelsets[[f]][[o]][[paste0('lambda.',m)]][['scores']])
        performance[paste(o,m),paste(f,'std')] <- sd(modelsets[[f]][[o]][[paste0('lambda.',m)]][['scores']])
        performance[paste(o,'perm',m),paste(f,'mean')] <- mean(modelsets[[f]][[o]][[paste0('perm.',m)]])
        performance[paste(o,'perm',m),paste(f,'std')] <- sd(modelsets[[f]][[o]][[paste0('perm.',m)]])
      }
    }
  }
  write.csv(performance, file.path(dir,'performance.csv'))
  
  # details for each modelset
  ft.colors <- setNames(color.key[ft.groups], names(ft.groups))
  for (s in names(modelsets)) {
    smodels <- modelsets[[s]]
    sdir <- file.path(dir, s)
    dir.create(sdir)
    for (o in names(smodels)) {
        odir <- file.path(sdir, o)
        dir.create(odir)
        out.models(smodels[[o]], subject.classes, ft.groups, ft.colors, color.key, odir)
    }
  }
}

# ============================================
# main

# load data
luminex.features <- as.matrix(read.csv("data/luminex.csv", header=TRUE, row.names=1))
igg.features <- as.matrix(read.csv("data/luminex-igg.csv", header=TRUE, row.names=1))
glycan.features <- as.matrix(read.csv("data/glycan-gp120.csv", header=TRUE, row.names=1))
functions <- as.matrix(read.csv("data/function.csv", header=TRUE, row.names=1))

# load meta
detections <- as.matrix(read.csv("meta/detections.csv", header=TRUE, row.names=1))
antigens <- as.matrix(read.csv("meta/antigens.csv", header=TRUE, row.names=1))
subject.classes <- read.csv("meta/subjects.csv", header=TRUE, row.names=1, stringsAsFactors=TRUE)
color.key <- as.matrix(read.csv("meta/colors.csv", header=TRUE, row.names=1)); color.key <- setNames(color.key[,'color'], rownames(color.key))

# luminex features as [detection].[antigen]
detections.antigens <- expand.grid(detection=rownames(detections), antigen=rownames(antigens))
rownames(detections.antigens) <- apply(detections.antigens, 1, function(d.a) paste(d.a[1], d.a[2], sep='.'))
missing <- which(!colnames(luminex.features) %in% rownames(detections.antigens))
if (length(missing)>0) {
  cat('*** missing detections.antigens\n')
  cat(rownames(detections.antigens)[missing])
}
# group luminex features for plotting by the detection group (e.g., collapsing mutational variants of the FcgRs)
# group all glycan together
ft.groups <- c(setNames(detections[detections.antigens[,'detection'],'group'], rownames(detections.antigens)),
               setNames(rep('glycan', ncol(glycan.features)), colnames(glycan.features)))

# build models to predict from each feature set, to each function and subject classification
featuresets <- list(luminex=luminex.features, igg=igg.features, glycan=glycan.features, 
                    luminex.gsubjs=luminex.features[rownames(glycan.features),],
                    luminex.plus.glycan=cbind(luminex.features[rownames(glycan.features),], glycan.features))
modelsets.4 <- build.modelsets(featuresets, functions, subject.classes, alpha=0.4)
modelsets.8 <- build.modelsets(featuresets, functions, subject.classes, alpha=0.8)
save.image(file='models.RData')
out.modelsets(modelsets.4, featuresets, functions, subject.classes, ft.groups, color.key, 'models/alpha.4')
out.modelsets(modelsets.8, featuresets, functions, subject.classes, ft.groups, color.key, 'models/alpha.8')
