# Supplementary material for: High‐resolution definition of humoral immune response correlates of effective immunity against HIV
Source: Mol Syst Biol. 2018 Mar 26;14(3):e7881. doi: 10.15252/msb.20177881 (PMC5868198; doi:10.15252/msb.20177881)
Supplement: Supplementary file 2 — Code EV1 [file MSB-14-e7881-s002.zip › computer_code_EV1/readme.txt]

Modeling code for G. Alter et al., "High-resolution definition of humoral correlates of effective immunity against HIV", Molecular Systems Biology, 2018

The code takes as input the files in Dataset EV1, which are assumed in be in subfolders "data" and "meta" relative to the current directory (see lines 406-415). It applies the same general glmnet-based modeling procedures to a variety of different feature sets (Luminex, IgG, glycan, etc., see line 431) to build regression models for the functions and classification models for the subject groups (see lines 434 and 435, for two different glmet alpha values). It outputs the model coefficients and performance analyses, for both true models and permuted-data models, along with various plots illustrating the coefficients and performance. These outputs are placed into nested folders under "models" (see lines 437 and 438), as provided in Dataset EV3.
