# Supplementary material for: High‐resolution definition of humoral immune response correlates of effective immunity against HIV
Source: Mol Syst Biol. 2018 Mar 26;14(3):e7881. doi: 10.15252/msb.20177881 (PMC5868198; doi:10.15252/msb.20177881)
Supplement: Supplementary file 3 — Dataset EV1 [file MSB-14-e7881-s003.zip]

Archive with 32 entries (25 files):
- dataset_EV1/
- dataset_EV1/.DS_Store
- dataset_EV1/readme.txt
- dataset_EV1/data/
- dataset_EV1/data/function.csv
- dataset_EV1/data/glycan-gp120.csv
- dataset_EV1/data/luminex-igg.csv
- dataset_EV1/data/luminex.csv
- dataset_EV1/meta/
- dataset_EV1/meta/antigens.csv
- dataset_EV1/meta/colors.csv
- dataset_EV1/meta/detections.csv
- dataset_EV1/meta/glycans.csv
- dataset_EV1/meta/subjects.csv
- __MACOSX/
- __MACOSX/._dataset_EV1
- __MACOSX/dataset_EV1/
- __MACOSX/dataset_EV1/._.DS_Store
- __MACOSX/dataset_EV1/._data
- __MACOSX/dataset_EV1/._meta
- __MACOSX/dataset_EV1/._readme.txt
- __MACOSX/dataset_EV1/data/
- __MACOSX/dataset_EV1/data/._function.csv
- __MACOSX/dataset_EV1/data/._glycan-gp120.csv
- __MACOSX/dataset_EV1/data/._luminex-igg.csv
- __MACOSX/dataset_EV1/data/._luminex.csv
- __MACOSX/dataset_EV1/meta/
- __MACOSX/dataset_EV1/meta/._antigens.csv
- __MACOSX/dataset_EV1/meta/._colors.csv
- __MACOSX/dataset_EV1/meta/._detections.csv
- __MACOSX/dataset_EV1/meta/._glycans.csv
- __MACOSX/dataset_EV1/meta/._subjects.csv
