# Supplementary material for: High‐resolution definition of humoral immune response correlates of effective immunity against HIV
Source: Mol Syst Biol. 2018 Mar 26;14(3):e7881. doi: 10.15252/msb.20177881 (PMC5868198; doi:10.15252/msb.20177881)
Supplement: Supplementary file 3 — Dataset EV1 [file MSB-14-e7881-s003.zip › dataset_EV1/data/function.csv]

	ADCD	ADCC	ADNP	CD107a	IFNy	MIP1b
100681	2.84	5.6	14.79	5.2	3.71	16.15
109477	1.65	14.74	25.7	15.15	10.68	40.12
113706	1.04	13.01	4.95	9.72	6.82	36.78
133537	0.23	14.4	7.13	12.64	9.14	43.05
164647	0.62	15.52	4.6	5.23	3.62	19.32
184934	0.11	5.77	6.61	8.08	4.85	27.26
187948	0.05	4.16	4.74	4.34	2.56	8.41
236903	0.24	19.38	17.31	9.73	7.05	40.3
237150	0.11	11.45	13.33	15.46	12.4	45.32
241747	1.43	13.11	39.31	14.99	15.96	54.4
269198	0.2	7.8	3.41	9.17	4.18	24.65
295081	1.27	26.11	12.33	12.6	8.13	40.67
420377	3.41	13.67	29.54	13.99	12.92	45.96
420380	0.03	5.88	4.48	6.33	3.01	12.66
490180	2.19	15.41	4.02	9.8	8.54	32.16
492262	0.01	2.61	5.19	5.1	3.25	15
513662	0.66	20.88	14.42	12.95	10.75	41.57
543444	0.02	5.88	4.44	8.02	5.82	28.88
551970	3.73	16.13	NA	16.39	12.3	52.32
589081	0.08	15.71	NA	7.87	5.63	33.55
609736	0.11	16.86	13.76	12.75	8.52	40.05
615167	1.1	NA	13.91	NA	NA	NA
625230	0	14.28	6.74	3.61	1.53	17.68
669831	0.01	3.12	4.48	6.98	2.84	22.28
670277	1.8	23.09	17.65	9.05	9.41	31.78
701998	2.48	20.11	21.06	11.67	8.18	40.57
724679	0.01	1.73	3.53	7.46	4.83	24.05
738052	0.41	15.13	3.99	8.63	5.54	28.62
746326	1.17	13.86	12.6	7.95	6.68	36.57
753551	0.02	4.49	3.62	4.17	3.34	12.52
757726	2.03	16.65	12.25	7.89	6.62	32.66
763012	0.04	12.13	3.04	5.43	3.36	21.61
782630	0.01	0.17	5.59	10.47	5.11	20.28
795613	0.01	10.74	18.65	8.16	3.18	18.72
814313	3.38	15.28	10.34	9.69	6.86	42.96
830183	0.28	21.31	21.4	14.55	11.32	42.46
843065	1.49	20.35	25.35	10.92	5.2	34.3
861845	0.07	4.4	11.67	4.25	3.14	11.05
875699	1.4	20.45	35	14.39	8.81	41.55
939296	2.26	16.95	28.99	13.2	10.85	56.07
943823	0.08	15.21	25.04	7.74	6.08	23.57
961948	0.18	2.33	4.69	14.12	7.9	33.86
975508	2.53	26.06	23.1	8.57	5.85	28.95
976531	1.35	5.65	53.15	11.68	8.65	49.77
988596	1.29	17.18	39.5	15.18	9.85	39.9
103797	3.18	19.33	33.81	16.99	13.16	56.03
125290	0.29	11.96	5.54	8.13	4.55	23.72
128522	2.26	18.24	21.66	11.4	7.58	41.64
151881	0.11	17.4	23.94	14.15	12.64	48.69
161178	1.28	16.2	9.31	10.03	6.55	37.98
184538	1.35	16.94	13.43	13.03	11.2	48.12
184809	2.97	21.58	5.38	13.31	9.36	44.8
190469	0.08	19.02	5.7	10.56	9.01	40.85
191697	0.71	15.77	15.12	7.12	4.38	27.4
206690	0	8.92	3.45	4.97	2.96	13.13
214965	2.22	15.29	21.23	14.56	10.09	57.43
234123	3.68	19.87	5.96	7.32	4.01	21.51
252890	1.91	21.66	21.06	18.18	14.34	60.07
298580	1.5	19.76	10.83	9.57	5.5	31.76
314293	2.28	10.34	9.68	8.58	3.96	33.65
314532	3.73	9.56	21.93	12.07	8.35	40.55
333737	2.74	22.24	33.84	13.94	12.82	48.45
367794	0.41	21.64	38.57	13.86	11.05	46.78
373255	1.54	22.56	18.28	14.59	13.2	44.88
387740	0.96	20.39	22.75	11	10.05	42.22
389876	1.84	15.76	18.47	14.33	12.53	53.41
403839	3.15	18.27	16.67	12.61	9.54	42.92
430563	0.56	20.61	11.57	16.7	12.26	55.52
431070	0.19	15.51	22	9.58	6.03	35.95
434649	0.66	16.36	8.5	7.93	5.37	33.33
453231	1.36	18.19	16.47	12.57	11.04	44.6
466814	2.4	16.49	8.1	10.54	6.13	42.78
477889	0.55	18.22	7.82	9.02	6.67	39.04
488423	2.7	14.21	17.61	17.92	15.75	63.4
504586	1.84	23.25	15	15.07	9.59	48.64
511582	2.56	9.57	12.14	10.31	5.86	35.82
530919	2.8	19.04	14.97	16.24	13.05	49.24
535210	2.2	19.25	NA	12.72	11.54	50.57
569382	1.96	16.76	16.96	14.28	11.44	50.59
572863	0.17	10.07	3.33	7.14	3.89	31.29
585670	0.01	8.89	6.77	3.82	2.15	9.94
607759	2.17	16.93	9.61	8.63	6.78	30.18
657035	0.42	22.38	27.87	11.78	8.63	45.16
694604	2.21	17.54	6.82	7.54	4.53	31.3
748754	0.27	17.12	26.43	10.8	7.22	39.52
789566	1.5	17.8	23.4	11.31	8.11	42.37
814949	2.83	12.31	3.19	9.32	5.92	38
821839	1.68	20.65	23.09	15.69	13.13	48.78
851870	1.42	11.2	10.8	8.8	4.63	29.28
872400	2.22	19.27	7.23	13.71	9.7	44.11
915856	2.61	14.9	9.56	15.64	9.82	56.63
916549	3.68	12.78	12.21	9.89	7.07	37.8
938105	2.74	19.25	23.94	16.24	13.89	54.91
965676	3.43	15.09	21.39	13.95	10.73	54.85
973710	2.17	15.54	31.7	8.54	5.08	31.82
987427	2.29	12.81	32.57	10.95	7.36	40.98
101013	2.46	17.53	16.31	9.26	6.58	25.19
107889	0.06	18.14	26.67	8.6	4.75	23.98
205444	0.28	19.78	21.39	16.61	14.28	44.15
214456	0.93	15.54	9.36	12.88	8.82	30.13
225770	0.66	14.98	26.75	12.2	11.33	40.81
264783	2.41	14.98	25.27	19.49	12.99	52.7
308811	1.65	15.44	30.19	16.26	12.33	48.23
350534	0.04	10.77	15.82	13.49	8.95	39.73
362517	0.7	19.87	16.22	15.1	11.14	45.8
378469	0.19	18.2	3.22	12.49	8.48	37.94
384682	2.28	11.27	18.02	15.83	12.33	50.5
390573	0	15.93	6.73	6.22	4.9	23.85
401992	1.58	13.93	9.68	17.92	12.84	43.9
411865	0.9	17.28	5.45	10.59	7.61	36.03
416227	1.8	19.33	20.54	8.99	4.95	39.88
421413	0.24	19.68	6.94	10.38	6.96	31.07
425195	0.53	19.13	12.85	11.46	9.2	34.97
429234	0.23	10.16	6.05	12.47	7.7	36.05
440871	0.01	17.75	5.25	8.26	4.79	18.84
498553	1.84	19.76	25.79	14.35	13.21	48.89
514023	0.17	11.41	19.09	15.55	12.32	45.48
516917	1.09	17.26	17.91	13.67	13.94	44.45
538977	0.21	18.87	14.13	10.63	10.45	28.61
545667	0.63	15.1	14.46	12.37	8.88	44.18
573015	0.64	13.52	13.63	16.23	12.04	53.08
621635	0.14	12.17	6.01	14.22	11.37	35.53
659715	0.08	5.43	5.47	7.23	4.24	10.91
703943	1.61	20.19	30.32	13.74	10.32	45.33
714027	2.05	15.58	22.69	16.32	14.62	52.38
721729	0.66	11.96	17.19	9.88	7.67	37.65
734962	0.13	4.17	6.84	4.98	3.04	19.14
753068	0.75	18.72	12.76	14.53	12.9	39.94
759010	0.03	6.37	5.96	6.58	4.53	26.38
765757	0.08	8.16	2.23	9.2	5.49	17.98
784766	0.13	18.16	14.62	10.57	7.1	25.83
799033	0.01	9.97	18.48	6.58	5.84	13.51
820694	1.07	21.68	22.2	9.02	7.85	43.64
824476	3.65	11.55	6.63	10.61	6.69	37.01
846280	0.09	15.7	16.87	14.3	9.01	33.94
854094	2.24	20.4	19.58	11.34	8.19	39.12
930173	NA	NA	10.79	NA	NA	NA
949964	2.07	16.56	14.75	9.77	7.33	36.12
985170	1.24	14.64	10.97	15.22	8.1	28.99
991902	0.11	8.33	19.88	1.76	1.17	13.9
132848	0.1	15.23	6	7.97	5.3	35.16
143730	0.63	14.3	10.61	11.58	8.19	41.32
169778	1.79	5.25	24.67	13.56	8.33	47.47
171545	0.34	15.23	32.92	8.84	7.65	32.18
181260	0.72	14.8	28.78	9.55	7.31	35.52
184452	2.36	7.21	19.09	7.81	4.76	29.04
197059	0.96	12.16	17.66	8.84	5.43	35.08
224057	0.89	13.96	6.37	10.82	7.65	34.4
230479	0.05	0.43	5.61	8.46	5.28	21.71
233232	0.1	11.19	6.72	9.23	7.32	35.04
239667	0.25	16.21	13.39	13.64	13.11	48.53
307339	0.35	17.75	6.7	10.41	8.31	35.11
339284	1.24	7.38	19.61	9.32	6.71	33.71
387879	0.56	14.7	10.15	6.47	4.19	30.01
427146	1.65	12.28	13.02	10.58	7.56	33.41
436457	2.01	6.6	11.16	8.72	3.91	13.67
462928	0.89	19.14	11.99	12.43	11.09	39.98
471788	0.22	15.86	8.31	9.11	7.76	32.46
472789	1.56	16.31	21.55	13.02	10.85	45.52
482305	1.2	17.83	12.04	11.14	6.5	33.93
506700	2.25	15.37	23.08	9.91	8.44	33.48
519446	1.34	12.33	4.19	7.99	5.53	28.22
533621	0.9	10.99	6.7	10.31	6.59	38.06
539068	1.92	19.75	25.54	16.49	15.91	58.07
554271	0.71	15.23	20.33	7.78	4.87	28.54
633482	2.88	17.38	NA	18.24	12.56	61.76
636300	0.77	18.32	21.37	14.08	12.3	54.54
667335	0.57	20.67	NA	10.15	8.62	43.38
691534	2.56	16.36	18.47	14.21	10.08	45.5
692563	3.66	10.7	23.46	10.45	7.99	42.56
698443	2.18	15.36	12.06	9.91	7.14	37.3
709288	1.39	9.96	19.82	9.55	6.25	33.56
710992	0.14	18.55	22.27	7.59	5.54	27.79
731392	0.76	9.14	18.62	8.81	5.61	25.92
746016	0.97	18.81	37.79	14.12	12.95	52.44
778292	2.14	14.6	4.07	9.89	6.29	31.46
779710	2.5	15.13	18.73	8.47	6.56	29.22
792092	3.16	15.94	19.43	12.4	10.23	36.87
857471	2.41	13.87	25.87	10.3	7.9	37.37
874905	2.81	12.47	17.53	17.31	13.39	53.71
957723	0.04	10.01	3.83	7.3	5.29	21.54
