# Supplementary material for: High‐resolution definition of humoral immune response correlates of effective immunity against HIV
Source: Mol Syst Biol. 2018 Mar 26;14(3):e7881. doi: 10.15252/msb.20177881 (PMC5868198; doi:10.15252/msb.20177881)
Supplement: Supplementary file 3 — Dataset EV1 [file MSB-14-e7881-s003.zip › dataset_EV1/data/glycan-gp120.csv]

	G2FB	G2F	G2B	G1FB	G1F	G1B	G0FB	G1	G0F	G0B	G2S1F	G2S1B	G2S1	G1S1F	G1S1	G2S2FB	G2S2F	G2S2B	G2S2	G0.total	G1.total	G2.total	F.total	B.total	S.total
100681	0.1	9.8	0.7	3.5	23.5	3.3	0.4	0.9	38	1.1	6.3	0.3	0.4	1.6	0.2	1.2	0.5	0.5	0.9	39.6	39.6	20.8	91.7	11.1	12
101013	0.7	7.6	0.5	7	12.6	7.4	5.9	3.5	30.9	7.8	3.6	0.5	0.7	1.1	0.5	0.5	0.3	0.8	1.8	44.6	38.3	17.1	76.5	31.2	9.9
103797	0.3	4.4	0.2	10.8	19.9	6.7	7	5.3	17.1	7.9	6.8	0.4	2.2	1.2	0.9	0.7	0.4	1.3	0.7	32	50.5	17.5	74.4	35.3	0
113706	0.2	8.1	0.3	2.7	17.8	2	0.3	1.2	31.1	3.6	13.9	0.3	1.9	2.9	1.3	1.1	1	2.3	1.4	35	34.5	30.6	85.7	12.8	26.2
128522	0.1	11.3	0.7	6.8	22.7	6.4	0.4	3.4	29.8	1.8	4.1	0.2	1.2	1.1	1	1.4	0.9	0	0	32	48	20	85.3	17.9	10
132848	0	14.3	0.3	3.8	24.1	1.4	1	4.4	25.1	5.6	8.5	0.1	1.5	2	0.8	0.4	1.7	0	0	31.7	41.5	26.9	85.8	12.6	15
143730	0.8	14	0.7	3.8	20.9	4.2	1.4	1.2	28	1.2	8	0.4	0.3	1.9	1	1.4	2.5	1.1	0.6	30.6	39.5	29.9	89.3	15.1	17.2
151881	0.8	15.4	0	6	22.1	4.2	3.8	1.8	21	1.5	6	0.1	0.6	1.2	0.9	1.5	1.9	1.6	2.6	26.3	43.2	30.4	86.8	19.6	16.2
169778	0.5	8.3	0.5	3.8	23.9	4.2	0.8	1.4	29.8	1.9	7.7	0.3	0.6	2.2	0.5	1	1.3	2.1	1.8	32.5	43.4	24.1	86.8	14.9	17.5
181260	0.6	7.8	0.7	3.2	19.9	4.6	0.7	2	37.3	4.6	6.7	0.5	1.2	1.9	0.6	0.8	0.9	0.7	0	42.6	37.6	19.8	85.2	16.4	13.2
184452	0.6	12.9	0.3	2.5	19.1	3.6	1.9	0.7	28.6	0.4	8.1	0.7	0.3	1.2	0.5	7.2	0.9	3.3	2.8	30.9	32.1	37	87.4	20.3	24.9
184538	0.3	4.7	0.3	3.5	16.9	6	2.9	0.7	51.3	0.6	3.2	0.4	0.2	1.1	1.2	0.4	0.5	0	0	54.8	35.3	9.9	90.6	14.3	7
184809	0.1	2.9	0.6	2	5.8	0.8	1.5	0.4	10.8	13	9.2	0	0.6	9.8	3.5	5	4.8	2.7	24.6	25.4	24	50.6	53.7	25.8	60.3
184934	1.1	7	0.5	5	15.7	5.6	0.9	0.7	46.4	0.3	6.7	0.1	1.5	1.3	1.3	0	0	0	0	47.6	35.5	16.9	90	13.5	10.9
206690	0	3.3	0.8	0.8	3.5	1.4	0.4	0.2	3.9	8.6	4.2	0.2	7.9	6.6	3.2	2.1	7.6	4.1	39.2	12.9	17.7	69.4	34.6	18.3	75.1
214456	0.6	9.2	0.2	4.2	17.3	4.7	4.8	1.3	20.1	2	6.3	1.3	3	1.3	2.2	2.2	1.8	1.1	10.9	26.9	36.5	36.6	73.3	21.1	30.1
214965	1.6	4.3	1.8	3.1	2.1	0.8	0.3	2.5	11.8	11.6	1.9	1.6	6.5	8.1	2.5	3.5	5.8	2.7	25.8	23.8	20.7	55.5	44.2	27	58.3
225770	1	11.8	1.9	7	21.4	2.8	0.9	2	22.3	3.2	6	0.3	1.8	4.6	2.1	1	0.7	1.8	1.4	26.3	45.9	27.7	82.7	19.8	19.7
233232	1.1	21.1	0.5	7	18	4.7	0.3	0.4	25	0.9	9.1	0.2	0.2	1.7	0.4	0.9	0.9	0	0	26.3	39.8	33.9	92.6	15.7	13.3
234123	0	10.4	0	0.6	3.7	12.7	1.4	0.3	5	3.1	1.6	1.6	7.1	2	0.1	2.6	3.6	3	38.6	9.5	21.9	68.6	33.4	25	60.4
236903	0.2	8	0.1	8.9	14.5	4.2	3	6.6	19.7	7.3	4.4	2	1.2	1.8	1	0.9	1.3	7.1	4.1	30	40.7	29.3	66.5	33.7	23.7
241747	0.4	4.8	0.4	5	12.1	7.1	1.1	4.5	37	0	15.3	0.3	0.5	1.3	0.8	0.3	0.2	2.4	2.1	38.1	35.2	26.7	81.9	17.1	23.2
252890	0.1	2.2	0.1	2.4	10.3	6	5.1	2.5	43.6	6.6	9.1	0.2	0.5	1	0.7	1.9	0.6	2.5	1	55.3	26.5	18.2	80	24.9	17.4
298580	0.6	9.1	0.9	5.7	17.4	4.8	6.2	4.2	32.2	5	2.9	0.5	1.3	1.8	1	0.6	0.4	0	0	43.3	40.4	16.3	82.2	24.3	8.5
307339	1.6	6.5	0.5	5.4	16.8	2.3	0.5	1.5	27.2	4.6	9.6	0.2	0.9	1.8	0.5	4.7	5.1	0.7	1.6	32.3	36.1	31.6	87.1	20.5	25.2
308811	1.5	12.2	1.1	8.7	17.1	5.2	1.2	6.5	19	6.7	7.3	0	0.7	1.6	0.7	1.9	0.9	0.8	0.4	27	46.3	26.7	78	27.2	14.2
314532	0.2	4.1	0	2.2	19.4	4.9	4	1.5	42.1	6.5	3.4	1.1	1.5	0.8	1.8	0	0	0	0	52.6	37.2	10.3	82.7	18.8	8.6
333737	0.3	7.6	0.2	5.4	20.5	3.7	2	5.8	30.5	4	5.9	0.3	1.4	1.4	0.4	0.1	3.8	0.7	0.5	36.5	42.4	21	82.8	16.9	14.7
339284	0.6	9.7	0	4.9	21.2	3.8	3.6	1	33.1	2.1	6.3	0.3	0.3	1.7	0.7	0.4	0.9	1.9	0.8	38.8	40.1	21.2	89.1	17.6	13.3
362517	0.7	4.3	0.5	5.5	8.9	3	3.6	8.9	20.4	20.6	16.3	0.9	1.2	1.4	0.7	0	0	0	0	44.6	31.5	23.9	64.1	34.8	20.5
373255	1.5	19.6	0.1	15.1	14.6	2.1	2.5	8.3	8.4	3.3	10	0.3	3.7	1.1	1.2	0.9	1.3	0.7	1.2	14.2	46.4	39.4	79.1	26.5	20.3
384682	0.7	9.7	0.5	7.3	19.9	3.2	3.2	4.6	23.5	13.2	3.6	0.2	1.3	1.2	0.8	0.8	1.2	0	0	39.9	42.1	18	76.2	29.1	9.1
387879	0.8	12.7	0.5	5.4	15.1	2.9	2.9	2.4	24	5.5	12.2	0.5	0.9	2.7	0.8	0.6	1.4	0.2	2.1	32.4	35.8	31.8	84.2	19.2	21.3
389876	1.1	6.3	0.4	5	15	6	5	1.7	33.8	5.1	5	0.9	0.8	1.9	1.3	1.4	0.9	1.1	2.2	43.8	36	20.2	80.4	26	15.5
390573	0.7	10.2	0.8	6	14.8	6.8	0.4	0.6	34.7	8.8	4.7	0.8	0.9	1.5	1.4	1.3	0	0	0	43.9	36.7	19.4	79.9	25.5	10.5
401992	1.6	13.2	0.3	7.4	26.2	4.6	2.7	1.5	20.1	0.7	7	0.6	0.9	1.8	0.7	2.1	1.6	1.3	0.4	23.5	47.6	28.9	89	21.2	16.3
403839	0.6	8.9	0.6	5	20.3	3.7	3.3	1.5	35.4	1.3	6.2	0.5	1.6	1.8	0.3	0.5	0.9	0.9	0.8	40	38.3	21.7	88.8	16.4	13.6
420377	1.3	17.3	0.2	10.2	16.1	2.1	1.5	5.4	16.1	3.7	9.8	0	3.4	1.7	1	0.6	0.8	2.4	2.5	21.2	40.5	38.3	79.2	22	22.2
421413	1.4	13	0.9	5.1	15.1	2	0.6	1.7	20.7	6	8.8	0.3	2.7	8.5	0.3	1.3	1.5	0.4	3.7	27.3	38.8	33.9	82	17.9	27.4
425195	0	9.8	1.8	1.3	9.8	1.4	0	1.7	10.1	6.3	4.9	0.5	4.2	4.1	0.9	2.6	3.1	4.6	29.6	16.4	22.5	61.1	49	18.5	54.5
427146	1.7	13.8	1.7	6.5	21.9	6.1	4.7	1.4	22.7	1	8.2	0.4	0.8	2.8	0.3	0	0	0	0	28.3	45.2	26.5	88.4	22	12.5
430563	0.9	7.2	0.9	4.7	10.4	2.8	0.9	3.1	30	7.4	6.5	3.4	2	0.5	3.8	2.7	2	2.8	2.9	38.3	30.5	31.2	70.9	26.4	26.5
431070	0.2	5.2	1	3.8	14.7	6.3	4.3	2.8	40.7	5.3	4.1	0.4	1	1.2	0.5	2.2	2.4	0	0	50.2	33.3	16.4	82.7	23.4	11.7
434649	0.8	8	0.7	15.6	11	3.1	5.9	17.9	10.2	11.2	4.4	0.3	4.9	0.6	1.4	0.8	0.4	0	0	27.4	52.4	20.2	60.5	38.4	12.8
453231	0.7	8.4	1	6.9	13.8	5.7	4.4	2	33.3	7.6	6	0.1	0.9	0.7	0.6	1.9	0.7	0	0	45.3	35	19.7	82.1	28.3	10.9
471788	0.7	11.1	1.3	4.4	13.9	2.3	2.2	2	17.3	8.9	8.2	0.3	3.3	17.1	1.8	0	0	0	0	28.4	46.8	24.8	80	20.2	30.7
488423	0.7	2.5	0.5	3	12.6	4.7	4.6	1.1	37.1	9.9	10.8	0.2	1	1.1	1.4	0.7	0.5	1.1	3.8	51.6	26.6	21.8	76.2	25.5	20.7
498553	2	10.7	0.7	14.8	13.5	3.6	3.2	9.6	11.3	1.9	5.8	3.8	3.8	0.5	1.3	2.1	1.7	2.9	3.9	16.4	46.2	37.4	68.4	34.9	25.9
511582	0.3	4.5	0.5	3.6	15.7	9.2	0	0.1	52.9	0.7	3.1	0	0.4	1.1	0.1	1.3	1.4	0	0	53.6	34.8	11.5	88.9	15.6	7.5
513662	0.4	9.2	0.2	5.7	16.1	3.9	4.6	3.4	37.4	5.1	3.3	0.3	1.2	0.9	0.3	0.4	0.5	1.1	0.6	47.1	35.7	17.3	83.8	21.8	8.6
516917	1.6	12.7	0.9	7.7	23.5	2	2	5.9	15.6	5.6	8.2	0.7	1.2	1.5	0.7	1	1.1	0.5	0.7	23.3	47.9	28.8	81.7	22.2	15.7
530919	0.8	10.1	0.2	5.2	14.5	3.1	2.3	1.9	18.2	13.5	6.8	2.3	3.3	4.2	4.7	0	0	0	0	34	42.5	23.6	71	27.5	21.3
535210	0.4	7.7	0.9	5	8.4	2.5	0.8	3.4	26.2	5.4	7.1	0.2	2.2	5.5	0.3	1.4	1.8	1.5	15.3	32.5	28.9	38.6	68.3	18.2	35.4
543444	0.8	5.6	0.7	5.6	18	8.5	7.8	1.3	33.8	4.8	3	0.9	0.7	0.5	0.3	0.7	0.6	0	0	46.4	40.7	12.9	82.8	29.7	6.6
551970	1	11.1	0.8	7.4	17	5.2	5.3	2.9	30.9	3.3	5.5	0.3	0.9	1.3	0.8	0.3	0.2	0	0	39.4	40.6	20	85.9	23.5	9.2
569382	0.7	6.2	0.5	3.4	14.3	3.3	3.3	3	37.8	6.8	4.7	0.6	0.9	1.2	0.3	3.1	2	1.6	1.3	47.9	30.4	21.7	81.6	23.3	15.7
572863	0.5	4.3	0.1	4.9	6.6	1.3	0.1	0.1	6.6	3.8	3.6	0.7	18.2	5.5	1.3	0.7	2.6	2.4	33.8	10.4	22.6	67	38.2	14.5	68.9
585670	0.8	8.8	0.7	12.7	16.3	2.3	4.3	13.2	15	0	5.6	0.9	5.7	1.8	1.7	1.2	1.6	1.3	1.8	19.4	52.3	28.4	72.6	24.2	21.6
607759	0.2	8.2	1.4	2	21.1	2.4	1.3	3.5	36.1	0.2	5.5	0	2.9	0.9	0.5	1.7	1.9	1.9	2.3	37.6	36.2	26.2	84.9	11.1	17.8
609736	0.8	9.6	0.3	9.1	15.7	5.7	7	5.8	21.5	6.7	5.7	0.3	1.3	1.5	1	1.2	0.8	1	0.4	35.1	43.4	21.4	77.7	32	13.1
615167	1.1	9.3	0.7	4.1	15.3	4.3	2.5	0.9	22	5.7	5.9	0.6	0.7	4.7	0.5	2.2	2.3	1.4	9.3	30.1	36.5	33.5	76	22.5	27.6
621635	0.5	8.5	0.6	6.9	15.6	2.4	6.1	2.7	20.3	5.1	4.7	3.1	9.3	3.7	3.8	0	0	0	0	31.5	41.8	26.7	73	24.7	24.6
633482	0.9	5.4	0.5	2.2	18.4	3.5	2.7	4	37.4	1.5	7.9	0.2	3.3	3	0.6	0.4	0.7	0	0	41.6	38.9	19.5	86.4	11.9	16.2
657035	0.5	7	0	11.8	17.8	3.2	2.6	8.6	23.4	5.1	4	1.3	3.6	1.3	3.4	0	0	0	0	31.2	52.4	16.4	74.8	24.6	13.6
659715	0.4	2.6	0.7	1.5	2.7	0.4	0.5	1.8	2.3	2.8	5.7	2.5	9	5.7	1.8	2	11.9	10.8	34.7	5.7	14	80.3	35.5	21.8	84.1
667335	1.2	6.4	0.6	7.6	6.8	2.4	2.8	8.8	19.3	0.7	7.7	1.3	3.3	3.4	1.6	1.8	3.4	5.4	9.2	22.8	36.9	40.3	66.7	23.8	37.1
691534	0.2	17.1	0.1	4.1	21.1	0.8	1.6	4.6	21.2	3.8	10.6	0.3	2	1.6	0.8	1.1	3.1	0	0	26.5	39.1	34.4	87.8	11.9	19.3
692563	0.3	4.2	0.9	3.1	11.4	3.3	0.7	2.4	40.8	6.6	6.4	0.5	2.8	5	2	0.8	0.7	0.8	2.9	48.1	31.7	20.2	77.8	16.9	21.9
698443	0.2	15.2	0.5	3.9	22.2	3.1	0.4	1.2	32	2.3	6.8	0.2	0.8	1.7	0.3	0.4	1.5	0	0	34.8	39.6	25.6	91.5	11	11.7
703943	1	6.7	1.4	8.3	14.1	5.3	7.7	4.9	21.8	4.7	9.9	1	1.4	4.3	0.2	0.8	0.1	1.4	1.2	34.2	40.9	24.9	78.4	31.7	20.3
709288	0.6	8.8	0.8	4.3	13.3	5.2	5.8	0.4	36.5	2.7	6.9	0.3	0.8	1.6	0.3	2.1	2.4	0.2	1	44.9	31.3	23.8	88.4	22	15.5
714027	1.2	11.4	1.1	6.3	17.1	5.6	6.3	2	28.6	3.3	8.3	0.4	0.4	1.1	0.5	0.9	0.9	0	0	38.2	37.3	24.5	86.7	24.9	12.5
721729	0.9	12.7	0.5	7.5	18.4	2.4	0.8	3.2	19.5	3.1	9.1	0.5	1.6	1.7	1	4.9	3.4	1.4	1.1	23.4	40.5	36.1	85.2	22	24.7
724679	0.6	4.9	1.3	2.2	11.2	2.4	0.6	10.7	0.4	6.6	6.5	0.5	4.7	2.3	2.7	2.1	3.4	3.9	28.9	7.6	35.7	56.7	38.3	20	55
746016	0.4	5.1	0.5	5.8	14.2	6.6	7.7	5.4	28	0	13	4	1.1	2.2	0	0	0	0	0	35.7	40.2	24.1	82.4	25.1	20.2
746326	1.4	11.1	0.4	4.2	21.3	3.5	3.2	0.1	31.9	2.5	6.5	0.8	0.2	1.4	0.6	1.6	1.7	0.6	0.6	37.6	37.5	24.8	90.7	18.1	13.9
748754	0.4	9.3	0.6	3.7	17.9	6	4.8	2.4	35.4	3.7	5.1	0.5	0.8	1.7	0.4	0.3	0.4	0	0	43.9	38.7	17.4	85.7	20	9.1
753068	1.3	10	0.9	9.2	15.4	2.5	2.4	9.4	14.7	9.9	8.6	0.9	3.1	1	0.7	1.3	1.5	1.9	1.1	26.9	42.5	30.6	69.8	30.3	20.1
753551	1.3	15	0.1	4.9	13.6	1	0.3	0.6	6.8	1.7	10.6	0.2	5.7	1.2	0.1	1.9	3.1	3.4	23.6	8.8	26.3	64.9	63.6	14.9	49.8
778292	0.5	11.1	0.3	5.3	15.8	3	4.4	2.5	25.8	3.9	5.1	0.2	2.8	1.1	0.5	0.8	1.1	1.7	7.4	34.1	34.8	31.2	77.7	20	20.8
782630	1.5	12.2	0.4	10.1	15.3	4.2	4.4	2.7	16.7	3	12.3	0.6	3.5	1.3	0.9	2.3	1.3	1.8	1.7	24.2	38.3	37.6	81.1	28.4	25.8
792092	0.9	8.3	1	5.8	14.2	4.2	0.4	3	32.5	3.1	6.5	0.3	2.3	3.9	1.9	0.7	0.5	2.8	2.2	36.1	38.2	25.7	79.1	19.4	21.1
814313	1	12.9	0.1	9.8	19.2	3.7	2.3	5.4	9.3	5.7	8.2	1	3.3	1.3	0.9	4.6	4	1.6	1.5	17.3	44.5	38.3	76.9	29.8	26.4
814949	0.7	9	0.4	3.7	20.2	3.7	2.3	0.6	36.1	2.1	7.3	0.3	0.5	2.1	0.5	2.5	2.7	0	0	40.5	36.1	23.4	91.9	15.6	16
820694	0.8	5.8	0	12.6	12.5	2.6	2.6	12.6	17.9	12.9	6.8	1.6	2.8	1.2	0.7	0.4	1.3	0.7	1.3	33.4	45	21.6	64.8	34.3	16.8
824476	1.6	8.9	0.5	6.3	18.8	7.5	5.3	1.5	27.3	2.9	6.2	0.3	0.8	1.4	0.2	2.9	1.6	0	0	35.5	41.6	22.9	86.3	27.4	13.4
843065	1	9.8	0.3	8.7	16.1	0.8	3.1	10.1	10.6	14.5	6	1.8	3.3	0.9	1	1.5	1.7	2.5	2.4	28.2	41.5	30.3	63.2	34.3	21
854094	2.7	20	0.4	14.6	17.7	2.8	1.5	5.1	11.1	2.7	9.6	0.4	1.7	1	0.5	1.3	0.7	0.4	0.5	15.3	47.1	37.7	85.5	26.8	16.1
857471	0.4	9.1	0.5	5.6	19	5.6	5.3	2.6	31.4	6.4	5.9	0.2	1.1	1.7	0.5	0.5	0.5	0	0	43.1	38.8	18.1	83.1	24.5	10.4
916549	0.3	9.1	0.2	3.1	18.8	2.6	1	1.7	24.7	2.2	13.2	0.2	3.1	1.9	0.2	2.5	6.4	1.4	1.6	27.8	34.1	38.1	86.8	13.6	30.5
939296	0.7	26.3	0.6	9.9	19.9	1.7	0.7	3.1	10.8	0.6	16.7	0.9	1.8	1.9	1.2	0	0	0	0	12	40.9	47	90.1	15.2	22.5
943823	0.8	12	0.3	4	10.4	2.3	2.5	1.3	7.6	1	8.7	0.4	7.2	1.5	0.3	1.7	2.7	4.1	26.9	11.1	24.2	64.7	56.1	17.1	53.5
949964	0.4	8.6	0.5	5.5	22.8	2.9	0	3.2	32.6	4.8	5.9	0.1	0.6	1.5	0.3	0.6	0.5	0.7	0.7	37.4	44	18.6	86.1	15.5	10.9
975508	0	9.8	0.1	4.7	18	4.7	0.1	2.3	25.5	1.4	0.9	1.1	1.5	0.3	4	0	3.8	9.2	7.9	27	38.6	34.4	67.9	21.3	28.7
976531	0.8	8.2	0.4	10.3	18.5	2.2	2.8	4.9	24	3.4	4.8	1.1	3.5	0.9	1.6	1.5	1.4	1.2	3.3	30.3	43.5	26.2	78.4	23.7	19.3
985170	0.1	5.3	0.7	5.8	10.6	2.1	2.2	4.9	13.7	3.8	25.2	0.5	4.4	7.9	1.9	2.3	1.2	1.6	1.6	19.6	37.5	42.8	78.6	18.9	46.5
988596	0.7	11.7	0.3	7	21.3	3	0.9	3.8	25.8	5	5.8	0.3	1.8	2.2	0.2	1	1.3	1.4	0.6	31.7	43.4	24.9	83.7	19.6	14.6
991902	0	0	0	0	0	0	0	0	0	0	0	0	0	0	0	0	0	0	0	0	0	0	0	0	0
