# Supplementary material for: High‐resolution definition of humoral immune response correlates of effective immunity against HIV
Source: Mol Syst Biol. 2018 Mar 26;14(3):e7881. doi: 10.15252/msb.20177881 (PMC5868198; doi:10.15252/msb.20177881)
Supplement: Supplementary file 3 — Dataset EV1 [file MSB-14-e7881-s003.zip › dataset_EV1/data/luminex-igg.csv]

	IgG.93TH975.gp120	IgG.Chiang.Mai.gp120	IgG.gp120.BAL	IgG.gp120.CM235	IgG.gp120.Du151	IgG.gp120.Du156.12	IgG.gp120.IIIb	IgG.gp120.JRCSF	IgG.gp120.MN	IgG.gp120.PVO	IgG.gp120.SF162	IgG.gp120.TRO	IgG.gp120.YU2	IgG.gp120.ZM109F	IgG.gp140.Clade.B	IgG.gp140.CN54	IgG.gp140.Du151	IgG.gp41.HXBc2	IgG.IIIb.pr55.Gag	IgG.HIV1.Integrase	IgG.HIV1.Nef	IgG.HIV1.Rev	IgG.HIV1.Vif	IgG.p24.HXBc2	IgG.p24.IIIb	IgG.SOSIP
100681	10524	37631	140161	72279.5	96380.5	23283	35052	163731.5	78716.5	45369	168649	92442	86040	13920.5	96553.5	27544	123809	196446	2804	197194.5	159252	26876	8268.5	158492	165700.5	116198
101013	4332	22731	61663	30629.5	7044	8810.5	12581	75642	17572	6211.5	110636	22857.5	35685	13210	43561.5	12000	73074	184816	692	183272.5	20047.5	798.5	2520.5	13425	22777	51587
103797	3473	16121	140748	29709	62941	73765	56493	158400	107274	76045	154312.5	91061	117960	50896	105132	28880	117223	190044	1928	187959.5	151560	2098.5	6019	158469	165563	106928
107889	513	5031	37470	3072	3068.5	27705	7252	43872	6431.5	14498	98822	10219	28972	6608	43849	12287	46129	185115	251	52808	934	700.5	2190	6452	5289	44045
109477	7858.5	19023	88262.5	55940	39888	60177	13950	96288	31827.5	53625.5	135739	34614	49215.5	22189.5	86823	24043	92673	187718	1674	179726	4714	1637.5	6801.5	132180.5	140471.5	34257.5
113706	4981.5	8450	27728	33440	48650.5	63701	6287	35098	12581	20796	82816	11597	32035	22915	62365	21717	92350	191379	935	185898	6329	487.5	2564	162085	149994	16305
125290	4682	20957	39888	105109	80605	113699	14342	49837	8780	6754	123866.5	15668.5	52117	83138	63563	21901.5	125007	191598.5	2044	194350	7932	2025	6754	158838	159344.5	53994
128522	11251	35996	133815.5	105362	73880	118915.5	15004	153656	66096.5	90807	164330.5	78026	93870	57644	106433	29352	129060	188304.5	1061	188500.5	157226	1769.5	7884	70091.5	65589	85879
132848	1703	10159	79154	19414	16628	10481	13630	92281	37147	5331	108448	77657	40141	14098	68065	14853.5	73500	176352.5	1498	192818.5	164250	2938	5007	152919	152977	76114
133537	2247.5	1375.5	9136.5	3052.5	776	1623.5	5347	13312	3683	8215.5	54281.5	1862	13415	2272	26761	12967	33048	164837	750.5	121230	74663	1428.5	1561	40613.5	50597	12423
143730	822	1292	36767.5	3473.5	8734	11025	907	53015	14690	7664	75884	19253	22362	1963	46843	9943	49008	164284.5	197	157421.5	1529	573.5	2263	5503	3384	29110
151881	9073	44528.5	122543	56861	52992	19345	43135	139596.5	90139	56227.5	141957	60119.5	87318	81618	62273	19345	116969	194580	2270	194534	117994	10226	5865	161313.5	162453.5	112559
161178	3168.5	8905.5	122197	28614.5	38276	12353	27314	157986	79753	59510	151376	89264.5	63148	9768	81584	15651.5	97060	177653	1003	183710.5	130027	1859	5376	70771	76517	95459
164647	1743	3877	17111	5960.5	1619	2630	4055.5	21257	3740.5	4876	50090.5	3670.5	16489	2574	36111	12176	28695	158343	1381.5	171895.5	22673	1178	2676.5	81618	71785	10709.5
169778	2412	10046	95805	27198.5	29133	28994.5	16432	125744	46750.5	63125	137719	36698	83507	10479.5	61996.5	18562.5	86765.5	186048	785	191425	40763	953	6386	45001	62768.5	77772
171545	5025	19783	92765	52289.5	17940.5	24158.5	13601.5	134864	56907	64922	143984	61881.5	98833.5	15630	74318	19760	85879	187314.5	1281	50170.5	20888	1398	4719	10090	8169	73385
181260	1719.5	9404	76022	28212	33071.5	24066	11821	98039	28857	53015	130476.5	33670	62584	33739	61053	14668.5	91337	190055	530	129002.5	987.5	600	3225	60937	86546.5	56009
184452	4852	19092	118432	29708.5	65612	74502.5	23537	152585.5	65002.5	82033	150086.5	60615	109761	38736	93456	23249	108702	178621	1566.5	191448	145204	1718	6992	154531	153022.5	81549
184538	5783	34315	140874.5	51000	50159	24435	51380	158124	101539	59740	155591	95609	87249.5	85314.5	110222	31355.5	120838	196768	1027	191771	105742.5	2197	7561.5	165655	158469	118812
184809	6246	27682	119917	36767.5	44264	80536	54558	142049	99662	41649.5	145619	87111	91360	72210.5	91625	23951	117407	187671.5	1761	193567	157065	1540	5363	154577.5	161774.5	115633.5
184934	980	2179	44218	1002	1613	607	2745	64714.5	10981	5640.5	54339	24803	14555	613.5	28119.5	12699.5	45323	177354	465	62307.5	5738	552	4326	14483	12398	5560
187948	6432	2138	7362	2222	294	469	2114.5	13485	1983	9740	48455	1337	6219	338	36157	10564.5	36537	178874	872.5	11830	6447	1143	3590	10422	12959	2358.5
190469	4831.634831	15954.33427	71388.35112	34220.11517	31838.08146	36259.28933	15448.14045	89368.0927	39235.80337	39010.16573	106750.073	40628.17135	55727.7809	24983.41292	59316.04494	17303.74719	77237.94101	168705.1994	1150.213483	147956.6236	42938.55337	6491.615169	4522.092697	83484.53371	84874.87921	56837.49157
191697	4360	12420	98038.5	18194	8676	9698	13418.5	133321	54443	36928.5	132446	66211.5	57460	12109	100411	20831	97348	186485.5	2564	179196	72015	1303	7086	165931	152827	76310
197059	4791	19161	91061	44010	77185	120654.5	24239	109508	51357	49146	130672	63356	58381	78739.5	81538	20796	117361	187764	421	165436	74467.5	3894.5	4030.5	85591	101631	89287
205444	2101	5785	36641	18263	12353	19978.5	11314	34809.5	13767.5	17744.5	89656	12748	27693.5	13722.5	39266	15287.5	55042	185599	279	113215.5	51196	14513	2100	7260	5437	40970
206690	1253.5	6072.5	35523.5	5753	15756	12902	3771	53430	14501	12496	64207.5	5201	28120	4240	37263	10299.5	47096	173946	677.5	178805	9827.5	5779	2904.5	11817	18171	27106
214456	2246	11362	37193	20842	8704.5	5378	16950	42628.5	17998	6481	124178	8321	42536	4186.5	72729	24170	87986	195271	571	191310	1620	797.5	5455	38184	24331.5	73650
214965	11824.5	31505	131547	86074.5	59855	54121	38046	144790	88666	100365	138871	97670	113722	27751	95897	30653	103439.5	158147	1762	159759.5	61974	1032	6924.5	140932	133355.5	105293
224057	190	753	20900	533	372	281	1058	28327	7825.5	4172	24987.5	13479	8371	585.5	9706	1466.5	10124.5	103934.5	177	83346	522	158.5	575.5	70541	57897	9684
225770	2665.5	18746	73535	25817	47096.5	75480.5	14673.5	95482.5	32841	58588	125847.5	22178	71140	14726	46797	12825	94665	183019	596	169063.5	10696	3256	3781	72947.5	66442	51483.5
230479	319	134	418	118	199.5	562	129	693	127	126	1479.5	144.5	373	136	272	302	628	3882	265	6531	251	820	330.5	9407	8287.5	782
233232	559	3861	16512.5	5149	4795	8535	2481	25367.5	4652.5	7135.5	67731	4555	17698.5	1992	33324.5	12124	44804.5	177296.5	354	116394	740	624.5	1283	7801	9462	24331.5
234123	3229	14852.5	110751	15509.5	54362.5	14056	30146	128968	59187	36687	137074.5	61617	68157.5	41799	70656	22869	102495	186128	771	144571	16973	9464	4453	116025	123786	81089
236903	1004	7722	28442	5187.5	7760	2109	15775	29432	19978.5	9247	62849	12854	25195	24504	33785	9407	42260	180958.5	699.5	107481	150478	1192	2647.5	84704	78924	44148.5
237150	2191	8499	17065	25252.5	27636	38678.5	6062	17756	9232	3770	42133.5	9336	13402	28649	7480	3808	40947.5	141542	264	194834	498	322	1227	31563	39381	31827
239667	3984.5	14688.5	82586	24112	22684.5	11903	23099	100629.5	56216	49307	126861	54109	52992	32530	79258	19737	78739.5	189376	510.5	172966.5	53453	984	4513	110245	109393	81780
241747	9685.5	23744	111258	66580	27291	47373	21948	128691.5	45761	61179.5	134311	81802.5	101815.5	13386	47603	14947	91786	180969.5	1870	182697	48179	683	4193.5	159517.5	158631	71209
252890	6965	32495.5	139780.5	94250	62262	69665.5	38253	166829	104003	104751.5	169109	104994	102207	78912.5	104119	24930	123671	189260.5	1331	196285	16201.5	2067	10361	132249.5	134080.5	116520
264783	4316	21165	128231	82608.5	72176	104176.5	21694.5	156730.5	84866	81112	164572	86685	105477.5	49745	109277	29939	130327	188385	1139	184908	50712	5391	8364.5	23491	19092	95828
269198	778.5	405	11431	621	1010.5	533	380	16858	4075	2222.5	13598	6270	2056.5	286	7392.5	2152.5	7050	94653	890	23629	1928.5	859	1377	2966.5	3846	1921.5
295081	11539	7812	30031	3717	2019	2395.5	10022	41293	9136	1191	68629	5788	19852	15038	34867	12518.5	40682.5	176686	1163	189260.5	147254	79062	5153.5	38322	31769.5	23214.5
298580	2941	6394	68330	21832	25805.5	10819	8501.5	94400	37953.5	42099	111477	32437.5	51910	3951	63954	16581.5	71899.5	189629	1164	193751	1477	1846	4059	154232	152320	26531
307339	993	6496	48778	35190	12715.5	10638	5231.5	58865	17019	29594	92604	23974	29248	3180	54834.5	15533	56562	182674	222	163674	22869	562.5	2789	27359.5	24780.5	36088
308811	3201	21153	103301	29064	42651.5	31090.5	25609	125974	61099	48133	138226	65981	70656	31838.5	86132	22592.5	104326	184516	644	186451	26438.5	1261	4503	26438	21257	95482
314293	36387	77565	109300	154957.5	112294.5	155452.5	26231	140137.5	48075	37055	139573.5	83046	66199.5	109093	109185	27613	141151	188270	1591	190400.5	5669	1374	6822.5	153541	148117.5	78947
314532	6095	30917.5	150248	122497	78394	66349.5	49238	165286	99236.5	97889	170549	91728.5	131824	40233.5	96023.5	25425	127978	184873.5	2210.5	188984	25022	2093.5	7943	162454	160369.5	133862
333737	9171	31643	140529	93225	65578	40682.5	28407.5	165298	102299	81756.5	184954	97509	105685	39957	98338	24389	124523	191172	1651.5	199877	3958.5	18331.5	6814	162143	168142	115542
339284	2358.5	2307	7980	962	522	2773	5041	11069.5	3049.5	8008.5	31804.5	5545	7743	287	10059	2913	13451	61928	99.5	54178	17572	35523.5	661.5	14919	13814	11912.5
350534	102	231	2520	432.5	238	292	443	5964	933	1017	16627.5	858	2154.5	300.5	3077	766	3642	42720.5	157	37147	1991	199.5	437.5	3210.5	4768.5	6621
362517	5987	10202	68180.5	57943	59602	84762	10525.5	94768	33186	43757	133850	32472.5	55398.5	40049	74720.5	24262.5	116048	188454.5	418	9400.5	712.5	581	4208	10036.5	11407	52151.5
367794	3098.5	12698	82240	29755	10187	12937	11371	119767.5	44828	30779.5	100250	52025	51034	8521	70425.5	16904	46186.5	175120	373.5	180762	4665.5	2671.5	3327	23352	33186	55364
373255	5618	18746.5	103313	57079.5	59981.5	68077	20462.5	133735	68284	61490	135324	73834	74099	31206	86132	24032	111465	192162	2846	183319	103946	1695	6957	162637.5	170387.5	94262
378469	1256	1582.5	11504.5	1440.5	1222	1351	2148	21948	2737.5	6198	42882	1213.5	11067	412	16084	10739	27221	137904	523	59958.5	1297	2669	3088.5	6911.5	5815	19552
384682	4725.5	22662	64576.5	53591	29904.5	39047.5	16950	86063	26576.5	29617	125537	37769	58830	14632	58197	20577.5	87825	185392	1407	197022	5108	655.5	4662	157421.5	157571	60960
387740	3483	8165	60638	34015	22454	31459	9814	91843.5	27256	43492.5	121103	37389	45461	14145	45553	13387.5	76931.5	178644	1415	182213.5	130522.5	1597.5	4220.5	149350	155568	43837.5
387879	1568	13787	81941	25794	10435	3946	12969	116336.5	40947	36134	119076.5	33209	54074	2848	71001.5	17388	64783.5	186704.5	761	187648	86028.5	3650.5	2737	17502.5	14482	58104.5
389876	24665	73949	139573	137167	114851	144398	42882	155395	114183	103359	156178	114137	129348	100181	92673	24964.5	144536	166069	1460	178229	32760	11065	8407.5	135739	134403	116428
390573	687	1754	15006	4772	4099.5	2773	2114	32783.5	2135	4948	83978.5	2998	15988.5	2964	51817.5	16443	58381	177561	203	9276.5	1548	565.5	2850.5	15724	11216.5	34510.5
401992	4183.5	17261	118697	47188	71715	68629	23882	143914	61974	70771	154070.5	50171	115518	66994	76460	28212	124339	191126	501.5	188477.5	115726	1329	7612.5	35006	37412.5	106468
403839	13781	37032.5	92535	81388	69689	117200	17411	116463	61006.5	56124	136096	29397.5	73581	87364	88504	24757	111880	182674	1855	183987	117660	1340	5275.5	152182	155337	82263
411865	7188	22155	79799	25310	21418	16846.5	17111	90554	31091	18401	122450.5	36779	38921	21406.5	65543.5	24976	82171	182363	1017	114735	97209.5	64357.5	4889	19000	8981.5	75849.5
416227	1714	7991	38115	10342	12995.5	9780	13177	44310	7507.5	38322	135601	22212.5	62526	10201	65244	21879	87215	186750	421.5	199889	2373	1130.5	4110	56377	44609	69781
420377	11958.5	42007	56147	102622	101170.5	106514	9961	74778	20992	36111	95644	38540.5	26784	33992	51633.5	17710	91959	178298	1738	190596	4662	606	3258.5	161394	169409	30515
420380	718.5	1645.5	22270	2805	1352	7723	3136	20520	4330	535.5	35731	14056	10913.5	992	7247	3600	21429.5	127862.5	734	19253	2148	380.5	1255	7391	11006.5	8572
421413	839.5	6818	66245.5	9195	14936	6830	7090	90934	34142	19230	99017.5	24895.5	35305	5071	58427	16950	62388	180785.5	397	78095	2612	617.5	2408	16547	14974	39761.5
425195	978.5	3632	23087.5	3276	7132	7330	3904.5	40372	9671	7190	80881	5506	23456	3091	41546.5	10669	42513	170929	895.5	102691	6624	652	3277	14977	10580	43170
427146	2222.5	7839	72752	50965	12477	12002	11328	90957	24066	38437	115933	34384	36410	8212	59049	19760	66419	193141.5	390.5	182720	649.5	286.5	2791	126158	127655	39911
429234	1257.5	2024	8180	3226	2452.5	3416	4091	12890	2894.5	1344	65636	2660	16455	5681	40602	15026	43596	155153	1282.5	151088.5	4653.5	686.5	3292	122128	110832	31159.5
430563	2386	9450	79476.5	7547	42144.5	43204	8774	99720	31931	45484	119686.5	18792	38575	22063	58588.5	16098	96749	186289.5	524.5	187176	10623	1293	5674	30756.5	29386	42594
431070	4831.634831	15954.33427	71388.35112	34220.11517	31838.08146	36259.28933	15448.14045	89368.0927	39235.80337	39010.16573	106750.073	40628.17135	55727.7809	24983.41292	59316.04494	17303.74719	77237.94101	168705.1994	1150.213483	147956.6236	42938.55337	6491.615169	4522.092697	83484.53371	84874.87921	56837.49157
434649	2668	8555	55686.5	9149	9295.5	11714.5	7590.5	74410	34165	11275.5	68537	22684.5	42145	11268	22661.5	7084	43941	175880	1026.5	182282	13016	1311	2462	142394.5	143569	38702
436457	4831.634831	15954.33427	71388.35112	34220.11517	31838.08146	36259.28933	15448.14045	89368.0927	39235.80337	39010.16573	106750.073	40628.17135	55727.7809	24983.41292	59316.04494	17303.74719	77237.94101	168705.1994	1150.213483	147956.6236	42938.55337	6491.615169	4522.092697	83484.53371	84874.87921	56837.49157
440871	5512	11464.5	4656.5	16708.5	9871.5	14602	2238	11275	1202	437	61548	2917.5	14157	7858	14780	5179.5	58888	163950.5	511	171493	121437	809	2714	46221	48985	17365
453231	3595	26208	117948	52163	57552	50412.5	36065	143845	57437	60638	146148	57276	77185	72591	82608.5	24366	115403	179242.5	907	170698.5	1304	964	5805.5	161970	154762	107688
462928	2705	10204	86984	16546.5	25586.5	28051	12304	106341.5	42364	35685	120470	55652	61858.5	8469.5	50205	14957	74375.5	185161	1416	167543	90830	3691	7186.5	12060	11345	62929.5
466814	42790	87756	112225	161901	102622	145365	23214	149579.5	51127	63597.5	155625.5	79695.5	60615	99789	85844.5	31482	140207	191748	2749.5	194834	161717	7883	7902	175396	166714	84209.5
471788	1207.5	2334	22662	13808	5623	12226.5	5537	20094	7257.5	11423	61409.5	7152	17802	5376	17905.5	6810.5	38483	163052	422	88527	35719.5	9919	2032	4815.5	3739	24481
472789	2203	10164	48420.5	34499	28557.5	46797	9738.5	63551.5	16536	57045	105247	26669	34038	5726	28534	10247.5	57322	167866	600.5	185184	2319	1063	3378	43803	63390	24769
477889	3424	9434	82263	16154.5	12900.5	5461	17272.5	109093	43261.5	39266	113250	55088	68111.5	4707	65405	12353.5	64829	181822	3252	164572	45576	2950	3808	73397	93099	64783
482305	2296	9608	50930.5	10106.5	7811	5402	10063	70529.5	27832	38126	119595	4664	73374	7768	66971	25586	76805	181799	564.5	186128.5	2573	6403	4732.5	9012.5	7026	64599
488423	12330	45588	120827	106859	109185	89586.5	27923.5	143431	52428	106353	173323.5	100802	72429	65152	106698	33255	152032.5	186635	1255.5	188869	4723	988.5	9957	162522.5	160473	97428.5
490180	6940	5463	27843	3889	7330	1821	7444.5	36572	11495	22017	71519.5	3144	60085	854	24170	8401	32541	165217	888	177906.5	1564	839	2834	8324	8018.5	12260
492262	722.5	612	2116	505	519	506.5	754	3085	810	1928	15220	530	2072	662	5824.5	2960	7023	80927.5	797	23629	1518	1257	869.5	5754	9799	3424
498553	6037.5	17526	99052	23859	46382	52601	20162.5	123095	55733	62918	150639	48248	93075.5	40832	100399	28695	112455.5	188247	851.5	155867	40958.5	2697	6089	76920	90462	97739.5
504586	4827	28327	102472	36848	20151	21441	36917	119249.5	70783	47626	145998.5	51725.5	74502	57299	90485	26035.5	94008.5	189951	1334	193844	28741	5626	5518	155694	162649.5	99029
506700	4631	19921	122312	52693	61605	61662.5	16374	151630	72452	70748	177538	73995	94607	28649	113492	33693	140782	194788	340	81376.5	1890	780	4418	3418	4298	93283
511582	7296.5	42144.5	148912	61605	84290	116601	31367	182628	99915.5	111258	160807	136613.5	109093	88872.5	127908.5	28788	146309.5	200902.5	2264	194627	119411	3914	8010.5	162246	164422.5	107919
513662	9096	38149.5	30584	86351	42536	68998	6776	39658	7907	9914	62734	13090	24066	48800.5	28764	13171	77472.5	173047.5	601	180889	77818	4278	1759	110060	120424	23168
514023	1713.5	3664	45139	3698.5	14866.5	9837	8412	59325	16144	35259	96081	18493	38897.5	5739.5	51472	16171	69113	184286	537	48259	4537	889	5226	12725	11077	43791.5
516917	9457	49192	129313	131271	83530	106767	28004	153691	85464	91544	152838.5	88712	100917.5	90243	87790	25609	123901	181626	660	183664	146298	1625	5957	52830.5	68410.5	108356.5
519446	2087.5	12923	80421	24343	13604	7844	12015	112847	37458	28672	107504	45829.5	29317	3922	77495.5	19414	77588	188017	718.5	32011.5	1144	891	3097	84704	81043	34994.5
530919	9990	42375	149476.5	88021	53464.5	62734	32265	162200	96392	83311.5	157894	102426	119802	67869	105903.5	25920.5	108321.5	187787	2152	43711	158009	57322	5981	169524	167301	113342
533621	3414.5	6619	61053	9977.5	8220	7799	7464	28142.5	4203.5	23698	88136	20807.5	18862	23340.5	58036	15745.5	64968	187452.5	1340	40037.5	5598	612	2185	103059	103002	10922
535210	3228	14956	97901	19138	25459.5	16316.5	17388	125997	40740	58473	141070	50320.5	95286.5	24031.5	69205	21072	102172.5	189353	1417	188719.5	27060	972	5368	170779	168211	75837.5
538977	1368	7282	43169.5	7115	7996.5	6166	9301	41004.5	33946	15028	107780	15902	30722	5715	51219	15672.5	63517	184171	494.5	143546	51310.5	2033	3781	6281.5	6664.5	66314.5
539068	3183	10500.5	80075	9952	42375	71185.5	11876	114528	44148.5	46981	133919	25218	75884	24492.5	75538	25690	99455	189398.5	932	180302	157180	1106	6000.5	28281	33071	49422
543444	1025.5	343.5	5404	291	1115	3289	566	8602	685	3838	15983	863.5	3646	296	922	976	5524	33555	325	6573	753	1086.5	899	4086	5450	12805.5
545667	4510	22500	73903.5	24205	21832	21798	19207	79960	41915	42582	132929	53418	36710	19552.5	76137	22569.5	98752.5	189652	607	183848	104073	1305.5	7052.5	54604	36514	88159
551970	3330	22258.5	67766	41869	37815.5	67823	14969	96473	34119	57091	124258.5	35811.5	61927.5	14220	58013	17572	81365	180463.5	1272	182858	27429	2048	4964	163133	148854.5	24791.5
554271	2264.5	14866	75838	16535.5	54466	42698	8006	118742.5	40993	59694	133205.5	27267.5	108126	23652	59095	21326	106214.5	191471	667	191045.5	80904	12792.5	5309	36145.5	70863	61375
569382	8712	16881	132584	81595	24780	18746	29640	167129	83000	114252	164434.5	104314.5	97958	12587	78601.5	21602	86477.5	183088.5	2690.5	195041	136015	6028	7951	158930	167888.5	80098
572863	1478.5	4541	43043	4631	3537	2431	8076	57253	15569	9794	77588	18009	24941	2647	49653	14256	47511	182513	1069	191356	99455	4030	4095	138076.5	150052	38863.5
573015	773.5	3746	46659	10709	12747.5	7595.5	5070.5	66315	17399	23053	76091	8346	34913	2389	34430	12375	53648.5	177561	532.5	183618	18217	558	2136	55421.5	60764.5	31746.5
585670	3230	2443	9611	13416	5806	6758	2203	13744.5	3090.5	5386	50309	3844	14603	3872	23410	8131	42191	165828	1704	160703	1299	566.5	2405	78210	82908	11738
589081	1014	1642	6783.5	2510	674	2254	2516.5	8849	807	829	31160	1091	14053	347	11214.5	3681	16996	157905	991	37332	10098	1673.5	2668.5	16513	12882.5	3951
607759	9767	19990	109058.5	29801	12558	7925	36088	143569	71531	27659	140529	54190	87721	13691	81089	22627	104268	195697.5	2088	197597	33509	34775	4493	169201	169961.5	107066
609736	878	3310	43688	10210	7524	5034	4556.5	63010	16016.5	6046.5	48824	21119	27140.5	12783	24930	4434	31344	150478	338.5	138237.5	1527.5	228	1072	4673	5817.5	25874
615167	1335	5781	48432	7275.5	5549	2919.5	9395	62941	18919	35881	99006	14256	38057	1754	38299	14523	59982	184770	1435	164584	48547	1968	2776	148474	155429	36710
621635	769	2508.5	17733	4672	3651	1988	4004	23974	5802.5	11103	75561	3850	19000	1763	31137	10098	39566	175799.5	357.5	148463	63401.5	1185.5	2364	25310	20968.5	27728
625230	836	1419	6620	1019	706	392	2573	9497.5	2505.5	2589	34660.5	2090.5	7431	310	10651.5	5175	28903	153334	1111.5	164204	8448.5	1728	1614	118973	129682	2983
633482	12069	55479	143903	98292	113400	155798	29213.5	171919	101343.5	122727	202940	111223	151572	96300	125156.5	40717	176640.5	188362	1430	179404	226270	11496	11349	45588	57747.5	113377
636300	5821	30503.5	130741	76839.5	65785.5	105362	25482.5	151100	71669	81020	158216	82125	99984.5	89771	96818	29432.5	120677	193037	1132	192047	126250.5	2962	7767	123003.5	128807	105017
657035	19944	49376	70932	84981	68433.5	111235	10412.5	94411.5	33220.5	57253	133159	25586	74894	46935	76805	21026	113204	181810.5	1537	188201	21832.5	22442.5	6331.5	113169.5	115127	52255
659715	2934	7359	53614	11222	12012	12667	7255	44206.5	19287.5	4715.5	66833	37792	34372.5	35259	41811	12735.5	41730	156880	408	146137	2709.5	2953	1883.5	13727	6700	52381.5
667335	3054.5	6214	45116	10753	5483	2669	10821	62250	19425.5	23306	103566	16234.5	42099	1732	60764.5	18493	64104	181592	1277	194074	5534	2061	7071.5	10559	9457.5	39611.5
669831	2425.5	659.5	1350	670	270.5	451	581	2965	312.5	587	5827.5	542	1383	241	2446	2294	3373	36871	2361	12862.5	5249	892	2651	5026	5315	1908
670277	12105.5	19921	28281	81296	77680	105707.5	7939	34246	11265	19714	76908.5	5036.5	31252	55687	28545.5	15976.5	88700	177227.5	401	102276	5361	649	4677.5	37562	35328	33612.5
691534	3136	10888	90278	17894	46612.5	38310.5	14290.5	124523.5	49722	53107	127782	31067.5	73466	16674	72740.5	21153.5	95275	199923	2491.5	191897.5	113791	3432	3636	136936	127149	62319
692563	1640	7353	81020	13099.5	55433	57552	12103	117879	40303	63010	134817.5	47188.5	62734	8884.5	71946	22316.5	101228	184493	1464	198323	5491	533	3850	164031	154900	45968
694604	3082	9736	104188	13186	5596	1704	6343	140379	59498	31171	112432.5	65774	58231.5	5158	89702	23179.5	80916	192876	1329	190907.5	4971	883	4279	169247.5	165378	46544
698443	5022.5	31897	105086	27152	22915	24527	27152.5	139205	51898.5	15612	127609	61237	52923	47188	86408.5	30284	107849.5	191321.5	1937	167014	111258	1405	6901.5	162223	161486	75043.5
701998	1342	10398	68031	12825	31033	28868	11134	79154	32288	41776	107273.5	28776	57321.5	10011	46601	9892.5	62077.5	181649.5	937	156143	38241.5	672	2745	155844	155153	27244
703943	593.5	2675.5	43998.5	2309.5	3431	2449.5	7901	56055	19714	7821	50078.5	7572	20450.5	702	20796	5379.5	23398.5	140817	261	54259	481	735	1289	90393	90623	18020.5
709288	4293	20934	94733.5	65221	28534	25471	22869	131847	47603	68284	153495	52739	78912	14373	90623	26162	102264.5	191436.5	1079	185127	18493	1196	6665	22777	22350.5	93225
710992	671	3581	38437	2402	2264.5	2023.5	5032	54236	16108	6721	75354	9337.5	20635	917.5	48156	14390.5	49238	184839	273	172840	4213	496	2410	9592	11410	32322.5
714027	4487	23214	123406.5	48616.5	29121.5	34407	24630.5	147784	72637	54834	149303	82563	85810	19691	108725	28741.5	113400	185610	987.5	191022.5	41454	6540	8388	28845	27901	98384
721729	2236	10995	57724.5	22569	13608	14581.5	12490	70621.5	20796	31229	106836	26231	47327	8551	44909	21119	78740	182167.5	426	22408	6336.5	1121	3813.5	13594.5	14064	37596.5
724679	1031	553.5	842	195.5	159.5	333	345	2056.5	278	654	3641	242	729	220	459	2423	751	14676.5	1578	8175	1214.5	811	4031	6467.5	4034	1819.5
731392	2373.5	17595	86719.5	42306	16605	17744.5	14925.5	122865	43319.5	71646	140138	46106	74917	8538	76505.5	23974	89886	184401	859.5	185886.5	128426.5	1175	5888.5	146102	142095.5	70357
734962	747	6643	27382.5	4867	3622	1790.5	14435	18816	18274.5	3909.5	50320.5	12920	27751	18781	20876.5	9547	36272	104993.5	687	102875	79062	887	1666.5	85337.5	95275	35075
738052	2162	1395	7382.5	1344	761	1758.5	1458	9049	2771.5	389.5	30641.5	775	9227	2008	8780	3128	16559	116877	1175	143868.5	11780	972.5	3164	34407	53015	7442
746016	3113.5	9088	80421	23721	40210	59602	9387	109024	44874	46981	145895	25333	70103	10997	78878	21648	108794	183169	2668	167048	45818	787	3711.5	9899	14120	76471
746326	304	525	9062	9640	1402	1470	737	11523	3778	1191.5	18228.5	4269	6859	181	2565	2437	11457	85902	165	67524	301	184	441	56872.5	47971	2749
748754	4368	8985	120654	67305.5	35489	51449	14957	159402	73212	67616	152320	74848	81250	29789.5	96242	23421.5	104303	194534	901.5	194914.5	37850	1123.5	7370.5	137846	136545	101343.5
753068	3381	24883.5	105017	45426.5	28557	28707	18401	134426	60016	51242	132630	62641.5	88400.5	11972	69665.5	17514	93272	192300.5	360.5	174268	35662	3031	4642	10605.5	10694	70080.5
753551	587	183	441	118	151	260.5	182	1195	160	116	3687	189	553	130.5	519	510	848	13613	386	3887	825	373	652.5	2276.5	2691	837
757726	8948	48639	138203	65025.5	94561	129267	21475.5	167808	91752	97877.5	158446	93571	114574	52612	96818	24757	130120	184689.5	3690	190193.5	15383	2964	8500	176433	166968	82493
759010	98.5	125.5	1037	166	158.5	264	180	1497	230	412	7540	320	647.5	91.5	1219	595	3072	43849	138.5	6133	319	183.5	263	2755	3509	1502
763012	806	382	1942	1042	339	301.5	562	2410	612	802	7546	957	3645	194	4935	1317	1621	53084.5	2146	20162.5	19506	1278.5	740	16363	17710	1149
765757	5201	1999	12692.5	846	1069.5	614.5	2811	13770	9042	7723	31758	7195	9825.5	8877.5	11228	5035	10078	126527	975.5	72441	3387	1638	3938	7304	8089	21948
778292	2441	10504.5	26415	7396	1406.5	2976	10943	29225	6405.5	1567.5	93364	6364.5	33209	4510	78072	15932	71554	188454	1470	187579	10024	12037	4847.5	152332	160980	19806
779710	4574	10555	112778	24872	27417.5	7364	19172.5	155280	75216	80398	182075	71508	128116	29271	93709	31758.5	121714	220581	1679	180210	42974	2448	9539	82908	72752	104073
782630	1229	205	675.5	94	165	473	167	881.5	159	126	1663.5	175	345	144	396.5	610	585	3394	491.5	5216	758	1614	945	4116	4831	1152
784766	1191.5	4626.5	72752	8040	16973	8721	12409	100802	41684	33082.5	95022	46728	58588	15820	32576	10699	57909	173934.5	746	150397.5	2361	2080.5	3133.5	31355.5	43780	52900
789566	3735	36756	143166	73304.5	59947	40648	48581.5	170883	112018	110982	148981	110889.5	136257	76736	104199.5	25920	104464	189214	2031	188385	25863	1857	7092	143569	154232	122174
792092	6533	37562	113584	45956.5	36583.5	42099	32760.5	151906	64138.5	55548	150985	68238	84474	29674	100388	28028	113630	185299	1476	176502	142510	966	7654.5	42939.5	40233.5	97843
795613	1915.5	12769	71612	18217	18159	18493	12184	93479	38702	38494.5	118167	36456	60926	35293.5	54040	18527.5	69942	176329.5	1899	169547	19506	3009.5	3020	69458	80375	58036
799033	745	4033	37424	8754	5102	8103	4227	47488	9522.5	17111	77795	13695.5	24320	2571	26991	7431	35109	162004.5	589	157847.5	6503.5	4306	2343	9940	9466.5	34959.5
814313	4320	27406	114482	33532	66833	84727.5	15760	144859	62043	63517	122220	46762.5	76551.5	22742.5	70944	17065	103969	180463	2476.5	184228.5	5683	2068	4759.5	167416.5	169109	56354
814949	4324.5	16858	134288	18885	49100	23283	32910	155084	107700	33601	123072	100664	42559.5	38967	93386.5	21648	112502	192277.5	1248	181891	81503	832	5020	151549	155936	105615.5
820694	11904	51702	95137	89541	70276	83484	23064.5	103059	54581	38667	105270	65324.5	50528	80939	55318	10933	87606	160565	317.5	155913	57633	1182	2844.5	31528	40441	79845
821839	6378	28304	114252	84635	36053.5	35040	21014.5	148037	66948.5	79523	156397	78947	96576.5	15399.5	91590	24688	102622	183526	2030	192692	38368	1028	8609.5	152712	161924	89172
824476	9627	7533	79707	69067	54167	75907	29755	84704	57874	54017	127287	36894	82125	43319	63494	17180	92396.5	185460.5	904	155015	106905	11172	3439	119434	131363	85672
830183	3312	12455	80685.5	13819	22293	20761.5	19944	102990	40855.5	57644	126147	41707	80213	17687	63079	17675.5	87353	187741	1163.5	185138	125295	9272	5390.5	151146	150616.5	69366
843065	993	4642.5	31286	4360	2736.5	2798.5	7202	41995.5	12275	3440	50528	6048	28488	1044.5	39496	7877.5	37331.5	165010	469	178782	924	558	2735	9689	8744	17940
846280	2404	14376.5	101102	21533	59579	77519	21533	113906	55871	64081	151676	47119.5	97210	61882	80155.5	18816	110014	193245	709	169777	7442	1020.5	4658.5	14040	16743	91890
851870	7646	17411	115403	69481.5	92074	90277.5	39727	139470	75677	73120	152459	74732	90600	67604.5	100549	27337	124707	191287.5	3516	191264	44240.5	2095.5	6697	173001	177457.5	107020
854094	17986.5	31551	78498	115484	89034	128703	22730.5	97544	36848	38944	120654	36307	44045	84981	69585	23893.5	117015.5	179104.5	861	163536	12267	829.5	4713	122485	131582	65083
857471	6429	18839	126412	38575	54155	64553	20439.5	159724.5	73696	33440	131892.5	83300	47959.5	59993	95920	17376.5	107228	193371.5	976	106698	15983	1837.5	4052.5	165539.5	162557.5	77484.5
861845	7663	22419.5	22132	55133.5	35558	58726.5	6955	21211	8910	8831	36318	11541.5	8788	42755.5	6853	4703	44333	115104	567.5	118121	5079.5	725	970.5	124016.5	121230	24239.5
872400	2970	13065	83783	17284.5	30676	26807	14217	113377	34084	55848	142797.5	32910	80294	10362	76793.5	20876.5	98476	192473	793	195144.5	3223.5	930	5078	18194	20473.5	46613
874905	5657	16420	73028	28638	50712.5	48938.5	19610.5	86547	27002.5	41834	140644.5	39704	68768	36237.5	28718	16915.5	106928	190021	1611	193567	112640	2839	7574	148958	147899	68502.5
875699	15914	20301	107113	27268	62457	88389	18930.5	131847	58611	73178	142003	57943	105201	30492	76390.5	19840	106445	181177	1714	178390.5	92626.5	171504	7986	143442	153380	69343.5
915856	5385	17951.5	108736	33716	61824	87952	20289	146574.5	59993	75677	154358.5	53476	104118.5	27256	86869	28258	112985	193084	1679	190147.5	9541	2833	8796.5	160150.5	157421.5	74041.5
916549	10718	16006	104648	75423	57621	54512	18550.5	143638	64116	75181.5	168303	53130	97751	22949.5	105385	31205.5	118236	190021	1854.5	192484.5	49515	53061	8304	154577	158124	68353
930173	1315	1596	48248	11765.5	5754	2484	2360	68146	18827.5	24158	70172	27268	26300	762	23905	8345.5	35259	168902	881	67765.5	40072	1011	2727	6686	5479	26703.5
938105	6316.5	25310	131271	89909	71508	111096.5	26600	165540	77173.5	82263	161717	97854.5	114574	64507	106698	33347	129981	192346.5	1757	189191	48846.5	10783	8345	159321.5	165033	105212.5
939296	2331.5	8216	73166	10425	15320	34119	14702	99559	31539.5	32242	86258.5	43250	40832	8398	39773	17480	53683	182443.5	2320	170744	95044.5	2031.5	3457.5	170675	184482	35777
943823	341	808	6551	1758	1281.5	1607	1146	14731	2309	1726.5	36249	1644	5999.5	970	7924	3913	22431	148440	320	128381	868	264	627	24365.5	26070	7311
949964	1847	6869	69435	23306	9879	10137.5	16214.5	77588	36802	28074	85787	37424	44632	16743	42375	8370	35236	159943.5	552.5	177976	4785.5	1546	2449	80582	77818	55318
957723	11911.5	17871	5835	61122	42237	72176	2698	9429	1099.5	3632	42007	925.5	15467.5	25321.5	22523	10260	64311	173946	3232.5	181776	35328	2918	3039	115771.5	125514	12267
961948	1113	504	777	216.5	208	319	269	3385	233.5	209	7555	356	1223	214.5	415	2809	1005	8382	1045	99777.5	1576	935.5	5093.5	26795.5	38840	1614
965676	6422	18885	135393	29950.5	61386.5	81043	37642.5	165344	97440	94572.5	163858	89978	130085	61997	114885	29455	124961	198196	1368	186842.5	3438	29709	6375.5	137029	147507	110245
973710	7113	15103	106905	17687	42030	43619	18101.5	133919.5	55433	41799	123763	60799	78003	10145	68814	17261	90185	180855	997	189030.5	20531.5	1005	6178.5	146931.5	155464	68790.5
975508	7119	20911	107642	52992	24688	25690	21602	128668.5	51195.5	58957	151491	46820	110855	8011	91291	28396	103059.5	192991	2452	198138.5	40958.5	2202	7073	175914.5	173174	74018
976531	4286.5	14434	113699	46371	43101	59648	25817	146033	71266.5	80017.5	148071.5	72625	116509	28926	80743	18424	87929	184401	2231	184700.5	101539	40291	6548	182282	185392	99881
985170	11799.5	28603	101896	51875	41339	41557.5	22339	133942	61467	52900	145975.5	58519	81250	18758	94170	26127.5	108264	193935.5	2193	195329	19253	145227	6352	146021.5	136476	72130
987427	3185	14372	115035	13045	17180	8662	20520	138997.5	62250	57160	142095	63701	77714.5	16892.5	75861	21337.5	72867	193797.5	1272.5	141911	21095.5	677	5394.5	159552	156880	77312
988596	3055.5	21372	124270	23099	21671	13713	33555	155522	93387	47580	139021	102391	111396	5478.5	86455	23951	89356	194050.5	1700	190919	6095.5	1483.5	5430	166898	164112	101274.5
991902	1870	25379	67454.5	49929	35719.5	26047	9481	95551	31505	48478	131386.5	40303	41062	17157	39427.5	17410.5	95851	183134.5	480	115495	23387	727	5051	45346	39151	59717
