# Supplementary material for: High‐resolution definition of humoral immune response correlates of effective immunity against HIV
Source: Mol Syst Biol. 2018 Mar 26;14(3):e7881. doi: 10.15252/msb.20177881 (PMC5868198; doi:10.15252/msb.20177881)
Supplement: Supplementary file 3 — Dataset EV1 [file MSB-14-e7881-s003.zip › dataset_EV1/data/luminex.csv]

	C1q.6H.HIV1.p66	C1q.gp120.96ZM651	C1q.gp120.BAL	C1q.gp120.BAL.Kif	C1q.gp120.CM	C1q.gp120.CN54	C1q.gp120.Du151	C1q.gp120.Du156.12	C1q.gp120.IIIb	C1q.gp120.JRCSF	C1q.gp120.MN	C1q.gp120.PVO	C1q.gp120.TRO	C1q.gp120.YU2	C1q.gp120.ZM109F	C1q.gp140.BR29	C1q.gp140.HXBc2	C1q.gp120.SF162	C1q.gp140.UG21	C1q.gp41.MN	C1q.HIV1.Rev	C1q.HIV1.Vif	C1q.IIIb.pr55.Gag	C1q.p24.HXBc2	C1q.p24.IIIb	C1q.gp120.RSC3	C1q.SOSIP	FcgRI.93TH975.gp120	FcgRI.Chiang.Mai.gp120	FcgRI.gp120.BAL	FcgRI.gp120.CM235	FcgRI.gp120.Du151	FcgRI.gp120.Du156.12	FcgRI.gp120.IIIb	FcgRI.gp120.JRCSF	FcgRI.gp120.MN	FcgRI.gp120.PVO	FcgRI.gp120.SF162	FcgRI.gp120.TRO	FcgRI.gp120.YU2	FcgRI.gp120.ZM109F	FcgRI.gp140.Clade.B	FcgRI.gp140.CN54	FcgRI.gp140.Du151	FcgRI.gp41.HXBc2	FcgRI.IIIb.pr55.Gag	FcgRI.HIV1.Integrase	FcgRI.HIV1.Nef	FcgRI.HIV1.Rev
100681	100276	4.3	545.5	18.7	17.2	-20	6.2	-27.8	-8.5	184.5	5	9.8	-14.5	17.8	-37.5	27.5	13.7	53041.5	56945.3	34516.7	1.2	-8.7	-21.2	94913.2	137744.5	-10.2	-18.7	96.8	557.3	1914.8	998.3	1487.5	223.5	529	2144.5	1140.8	590.3	2087.5	931.5	1463.5	126.5	377.5	339.8	1024.3	2611	17.5	2517.5	1605	319.8
109477	17445	-10.7	-6.5	3.7	-4.8	4.5	-6.3	-34.8	-3.5	-14.5	-17.5	-6.7	-35	-4.2	-25.5	-9.5	-18.8	635.5	39.3	25576.7	-15.8	-12.7	-13.7	-6.8	92.5	-4.7	-16.7	46.8	143.3	1144.8	664.8	563	458.5	125	1046.5	419.3	734.8	1300	316.5	469	183.5	353.5	253.8	547.3	2148	-1	2469.5	80	6.8
113706	10571	-2.2	-11.5	10.7	-12.8	4.5	-10.8	-31.8	-1	2.5	-13.5	-5.7	-39.5	1.8	-42.5	7	1.2	23	45.8	-4803.3	-11.8	-11.7	-2.2	23164.2	88217	-8.7	-12.2	57.8	65.3	406.8	469.3	753.5	853.5	71.5	379	120.3	306.8	953	70.5	565	240.5	166.5	247.8	664.3	2013	6.5	2186	76	12.8
133537	-35.5	-7.7	-22.5	6.7	-10.8	-0.5	-7.8	-20.8	-1	-0.5	6	-11.2	-32.5	17.8	-40.5	-8	-9.8	-2.5	-7.7	-3267.3	-15.8	-21.7	-45.7	-82.8	-45	-0.2	-7.7	10.3	37.8	144.8	23.8	19	4.5	63	138.5	19.3	126.8	650	2.5	295	-5.5	109	113.8	190.3	1438.5	13	1695.5	603	13.8
164647	42844	-4.2	10.5	0.7	-5.8	-5.5	9.2	-11.8	2.5	15	3.5	-8.7	3.5	10.8	-7.5	-8.5	10.7	9.5	-10.2	-3290.3	-3.3	-0.2	53.3	4.2	481.5	-1.7	4.3	17.8	78.3	256.8	47.8	22.5	29.5	49	247.5	28.3	60.8	506.5	24.5	181	14.5	168.5	164.8	217.3	2217	19	2831.5	210	18.8
184934	20.5	-3.2	-12.5	-5.3	-1.8	12.5	-12.8	-15.8	-1.5	-3.5	8	4.8	-29.5	-4.2	-27.5	-23.5	2.7	-3.5	-10.7	2436.7	-16.3	-5.7	-7.2	-47.3	-11.5	1.8	-19.2	21.3	18.3	483.8	17.3	18.5	2.5	24	687.5	88.3	45.8	375	189.5	100	5.5	79.5	88.3	153.8	1287.5	-1.5	685.5	50.5	10.8
187948	-238	-17.2	-25.5	-2.3	-7.8	-7	-6.8	-17.3	-7	-11.5	-17	-12.2	-33.5	2.8	-35.5	-11	4.2	-2.5	3.3	9769.7	-9.8	-6.2	-44.7	93.2	-15.5	-6.7	-24.7	-3.3	39.8	78.8	0.3	13	13.5	24.5	90.5	14.8	100.8	363	20.5	46	-12.5	103	119.8	186.8	1961	0	147.5	74	14.8
236903	344	-3.2	12.5	4.7	4.2	3	-7.8	-19.8	5	3.5	-1	7.8	-26.5	12.8	-23.5	-13	5.2	7	12.3	8931.7	5.2	-2.7	72.3	72.2	51.5	3.3	6.8	-7.3	47.3	202.8	38.8	46	10.5	128	216.5	174.3	57.8	323	59	114	101.5	70.5	83.8	133.8	1244	9	1068.5	1105	21.8
237150	3014	-12.2	-18.5	-1.3	-2.8	-6	12.2	-25.8	-1	0.5	-10	-16.2	-19.5	2.8	-18.5	3	-3.3	-4.5	3.8	7907.7	-14.8	-12.7	7.3	-61.8	-22.5	-4.7	-18.2	29.8	66.3	194.3	240.3	331	373.5	51	163	88.3	40.8	308	54	119.5	267.5	46.5	37.8	270.8	1553	17	2553.5	7	21.8
241747	11945.5	-8.2	4.5	13.7	4.2	6.5	-6.8	-10.8	16	24.5	18	-5.2	-15	32.3	-31.5	2	19.2	476.5	1798.3	-1567.3	-5.8	-6.2	75.8	37970.2	80173.5	-4.7	-1.2	68.8	245.3	1329.8	951.8	327	599.5	320	1430.5	463.3	1020.3	1594	1002	1641	138.5	185.5	173.8	791.8	2213	20	2470	693	3.8
269198	-237	-11.2	-21.5	-12.8	-9.3	-18.5	-5.8	-30.8	2	-2.5	-10	-4.2	-44.5	2.8	-45.5	-13	-7.8	-13.5	-5.7	2413.7	-10.8	-12.7	-19.7	-50.3	-41.5	-5.2	-24.7	5.8	-2.3	81.3	6.8	23	8.5	15	126	31.3	22.8	81	36.5	23	0.5	37.5	29.8	26.3	747	7	248.5	22	7.8
295081	13294.5	-1.7	1.5	10.7	-12.3	15	9.2	-6.8	10	3.5	18	-4.2	18.5	28.8	-1.5	-21.5	-9.8	-12.5	-1.7	2133.7	-2.8	-8.7	25.3	-43.8	-20.5	14.8	-1.2	26.8	45.3	317.3	32.8	21.5	40	90	384.5	87.3	10.8	503	35.5	179.5	116	88.5	143.8	188.8	1973	16.5	2476	1750	814.8
420377	51282.5	-7.7	6.5	14.7	9.2	3.5	-0.8	-23.8	5.5	0.5	36	-0.2	4.5	1.8	-28.5	5	13.7	11.5	5.3	11283.2	4.2	8.3	48.3	39018.2	100706.5	1.3	-5.7	167.8	685.3	1112.8	1833.8	2024	1694.5	172.5	1293.5	323.3	712.8	1292	519.5	533	462.5	276	302.8	1036.3	2674	35	3003.5	77.5	16.8
420380	16	-10.2	-26.5	-3.8	-11.8	-3.5	-1.3	-11.8	2.5	0	1	-10.2	-32.5	-3.2	-33.5	-16	0.7	-13	-14.7	853.7	-1.8	-11.7	-15.7	-36.8	-33.5	-3.2	-23.7	5.8	23.8	216.3	23.8	18	54.5	32	131.5	30.8	4.3	199	62	93	5.5	13.5	43.8	91.3	1188	5	196.5	7	8.8
490180	-49	-2.2	-9.5	19.7	11.2	3.5	-10.8	-25.8	-1.5	-4.5	-3	-13.2	-26.5	9.3	-40.5	-5	15.7	0.5	27.3	3786.7	4.2	-1.7	-2.7	-34.8	-10.5	2.8	-8.7	140.8	78.3	599.8	48.3	135	6	122	511.5	114.8	509.8	988	32	1246.5	9.5	110.5	125.8	310.3	2465.5	33	3206.5	58	40.8
492262	-215	-17.2	-18.5	7.7	-8.8	9.5	2.7	-39.8	-7	-12.5	-9.5	-5.2	-13.5	0.8	-51	-12	-17.3	-10.5	-3.7	-170.3	-11.8	-13.7	-44.2	-34.8	-45.5	-10.7	-27.7	-5.3	12.8	38.8	0.8	6	-18.5	10	49.5	9.3	13.8	113.5	5.5	23	-5.5	22.5	46.8	28.8	745	10.5	193.5	32	13.8
513662	20425	-4.2	-19.5	1.7	4.2	-5.5	-4.8	-21.8	28.5	9	5	13.8	-4.5	11.8	-24.5	-4	14.2	5.5	19.3	-19307.3	-1.3	-2.7	-22.7	553.2	25803	-4.7	-4.7	91.8	436.3	484.8	1140.8	765	1019.5	89	589.5	92.8	112.3	615.5	78.5	302	560.5	83.5	174.8	574.8	1704	3	2305	1209.5	66.3
543444	-156	-11.2	-10.5	-6.8	-7.8	14	-16.3	-16.3	-1.5	3	8	-0.7	-40.5	11.3	-21.5	-11	10.7	-10.5	-13.7	-22030.3	-3.8	2.3	-25.7	-45.8	-51.5	-2.7	-28.7	26.8	99.8	637.8	107.8	200	266.5	94	726	206.3	213.8	965	136.5	422	22	173.5	167.8	336.8	2320.5	14.5	2621	456	35.8
551970	57510	-4.2	-8	9.2	11.2	21.5	0.2	-15.3	6.5	4	-5.5	11.8	-9.5	3.8	-21.5	-1	5.7	156.5	35.3	-2568.3	7.2	6.8	25.3	51030.2	98832.5	6.3	0.3	59.3	389.3	1423.8	857.8	989	1234.5	272	1668.5	674.8	1189.8	1809	489.5	1232	168.5	404	328.8	792.8	2682.5	-2	3110.5	489	31.8
589081	-222	-10.7	-15.5	-6.3	2.2	2.5	-6.8	-13.3	7.5	0.5	1	-10.2	-14	11.8	-30.5	4.5	-7.3	-8	-5.2	-3057.3	2.2	-4.7	-16.7	24.2	-2.5	0.3	-6.7	4.8	25.3	43.3	23.3	19.5	-0.5	17	29.5	-7.8	11.3	187	0	93	-4.5	24.5	22.8	42.8	940	-14	318	66	6.3
609736	13623.5	-4.2	-1.5	6.7	4.2	14	-2.8	-32.8	-5.5	2.5	26	12.8	-10.5	14.8	-26.5	2	9.7	7.5	2.8	-12462.3	8.2	14.3	-37.2	37.2	-11.5	1.3	-11.7	38.8	111.3	1406.8	609.8	388	220.5	164	1746.5	569.3	313.8	1111	543	1018	424.5	285.5	172.8	458.8	2378	3	2592	68	7.8
615167	2199	-8.2	-16.5	2.7	-4.8	-5.5	-2.3	-34.8	-0.5	-2.5	5	6.3	-26.5	4.8	-28.5	-1	-1.3	5.5	-4.7	690.7	2.2	-7.2	-18.7	485.2	14835	-5.7	3.3	7.3	40.3	537.8	67.8	96	163.5	93.5	548	245.3	304.8	852	119.5	319	20.5	125	132.8	433.3	2049	16	1915.5	351	17.3
625230	-264	-13.2	-16.5	-8.3	-7.8	-6.5	-4.8	-18.3	3.5	11	-17.5	-5.7	-29.5	-0.7	-45.5	-13	-8.3	-13	-4.2	-5897.3	-2.8	-19.2	-54.7	-102.8	-39.5	-2.7	-30.7	12.8	13.3	64.8	13.8	12	-6.5	14	75.5	20.8	26.3	304	12.5	57	0.5	35.5	41.8	165.8	1824	5	2407.5	77	0.8
669831	-229.5	-7.2	-5.5	-3.8	-4.8	23.5	-7.8	-19.8	6	4.5	4	-0.2	-24.5	-0.7	-26.5	11	1.7	7.5	37.8	-5199.3	4.2	-16.7	-10.7	-25.8	10.5	13.3	-8.7	-0.8	7.3	28.8	9.8	15	11	8	10.5	5.3	12.8	42	18.5	14	1.5	15	23.8	12.8	344	34.5	136.5	80.5	14.3
670277	172.5	-17.2	-22.5	2.7	-14.8	-7.5	-0.8	-20.8	4.5	-8	-6	-10.2	-37	1.8	-37.5	7	-0.3	12.5	23.8	-11717.3	5.7	-14.7	-49.7	-0.3	-42	-2.7	-27.7	98.8	222.3	538.8	967.8	1259	1300	119.5	503.5	146.3	244.8	885	35.5	456	453.5	105.5	189.8	714.8	1998	-6	1406	58	-8.3
701998	11568.5	-2.2	-8	6.7	-6.8	-24.5	-6.3	-16.3	8.5	18.5	-3	1.8	1	14.8	-42.5	-9	8.7	-1.5	12.3	-10693.3	-8.8	-2.7	-17.2	122.2	829	9.8	-24.7	33.3	93.8	994.8	124.3	353	269	145	936.5	305.3	555.8	1013	235.5	742	61	161.5	112.8	336.8	2151	14	2199.5	304	4.8
724679	-58	1.3	-2.5	2.7	6.7	10.5	-5.8	-12.8	18	25	12	1.8	3	-6.2	-21.5	13	-1.3	15.5	2.3	-14348.3	7.2	7.8	87.8	-14.8	-23	-0.2	12.3	35.3	5.3	11.8	2.8	12	-1.5	4	5.5	-7.8	11.8	17	0.5	-5	-3.5	7.5	21.8	-8.3	88	30	52	39	28.3
738052	23719	-7.7	-16.5	3.7	15.2	-13.5	2.2	-9.3	4.5	6.5	21	-8.2	2.5	12.3	-10.5	-5	14.7	5	36.3	12423.7	0.2	3.3	-14.2	80.2	3412.5	-4.7	-24.7	10.8	29.8	186.8	31.8	8.5	28	32	173.5	55.3	7.8	317	7	197.5	24	47.5	66.8	154.8	1563	18	1935.5	158.5	39.8
746326	4399.5	-15.7	17	9.7	-4.3	8.5	4.2	-16.8	0.5	3	-3	8.8	-1.5	3.8	-18.5	4	-3.3	-2.5	14.3	9327.7	8.7	-4.2	42.3	82.2	69	-6.7	-6.2	25.8	5.3	161.8	206.8	21.5	12	13.5	179	75.3	34.3	229	46.5	104	4.5	23.5	38.8	61.8	1344	-2.5	1550.5	43	8.3
753551	-375	-12.2	-13.5	-7.8	-3.3	-5.5	0.7	-25.8	-7.5	-6.5	1	-0.7	-36.5	23.8	-43.5	1	-0.3	-9.5	-0.2	-11834.3	-4.8	-14.7	-37.2	-51.8	-37.5	-10.2	-23.7	7.8	-0.8	14.3	-0.3	16	-3.5	1	1.5	-3.8	-2.3	17	5.5	-15	5.5	20.5	16.8	-1.3	81	-2	6	12	19.8
757726	110647	-0.2	8.5	4.7	13.2	-10.5	5.2	-20.8	6.5	19.5	11.5	3.8	16.5	27.8	21	3	1.7	3635.5	2139.3	22294.7	7.2	-4.7	51.8	87068.2	140806.5	1.3	4.3	70.8	540.8	2064.8	760.3	1387.5	1281	238	2287.5	1056.3	1296.8	1536	694.5	1531.5	449.5	317	298.3	761.8	1817	10.5	2066.5	117	13.8
763012	66	5.8	0.5	2.7	5.2	-1.5	-0.8	-19.8	4.5	-4.5	10	16.3	-25.5	8.8	-13.5	-3	0.7	-16	-1.7	7092.7	11.7	-2.7	13.3	8.7	30.5	0.3	2.3	12.8	25.3	21.8	10.8	7	1	7.5	12.5	-3.3	15.8	30	13	32	-3.5	12.5	18.8	-1.8	516	31	205.5	232	12.3
782630	182.5	-5.2	-11.5	-1.3	4.7	-2.5	-5.8	-10.8	12	18	-4	-10.2	-4.5	10.8	6.5	6	2.7	-1	4.8	-6700.8	5.2	-11.7	44.3	12.2	21	4.3	-3.7	19.8	14.3	39.8	23.8	15.5	56.5	10	16.5	20.3	10.8	64	-4.5	2.5	0	14	10.8	7.8	34	28	102	29	36.8
795613	819	-0.2	-4.5	10.7	1.2	-17.5	1.2	-19.8	-2	-17.5	19	2.8	-41	3.8	-47.5	-9.5	-4.3	8.5	-8.2	-15326.3	0.2	11.3	-29.7	-19.8	113	-2.7	-15.7	23.3	188.3	1518.8	230.8	281	208	210	1598.5	610.3	719.3	1812.5	476	1227	466.5	329.5	297.3	656.8	2878	21	3111.5	235	41.3
814313	34649	-11.7	0.5	14.2	2.7	10.5	-8.8	-16.8	0.5	8.5	10	3.3	-15.5	10.8	-12.5	2	3.7	10.5	1.3	-5013.3	-4.3	-9.7	-6.7	58596.2	114488.5	8.3	-17.7	22.3	244.3	1238.3	345.8	779.5	881.5	166	1592.5	679.3	709.8	907.5	424	748	157	155	139.8	460.8	1554	53	1886	49	17.8
830183	67544	-6.2	-17.5	10.7	11.2	15.5	-4.8	-24.8	-6.5	-5.5	5	-4.2	-25.5	-1.7	-39.5	1.5	1.7	2.5	-6.7	-14977.3	-0.8	-2.7	-10.7	2655.2	59663.5	-6.7	-29.2	36.3	103.3	748.8	108.8	184	116	211	876.5	322.3	624.3	1094	289.5	815	100.5	238	165.3	316.3	1956	7	2140	1210	83.8
843065	35405.5	-3.2	-26.5	22.7	5.7	-26	0.7	-23.8	1.5	-1	5	13.8	-16.5	10.8	-32.5	-6	-2.3	15.5	-19.7	900.2	13.2	2.8	11.8	54.2	-26	-4.2	-6.7	12.3	63.3	641.8	77.3	91	57.5	129.5	866	399.3	94.3	727	158.5	701	24.5	257	194.8	420.3	1891	21	1693	42.5	14.8
861845	290	-11.2	13	0.2	5.2	-4.5	-5.3	-7.3	-3	22	-1	6.3	14.5	27.8	17.5	13.5	5.2	-12.5	-11.7	22771.7	-7.3	-20.7	137.3	338.7	34	1.3	30.3	58.8	268.3	177.8	658.8	472	665	76	165.5	65.8	74.8	277	88.5	69.5	371.5	17	22.8	270.3	902	21	1418	52	9.3
875699	97552	-5.7	-12.5	-0.3	-3.8	-0.5	-16.3	-31.3	3.5	1.5	-15	-15.2	-11.5	34.8	-38	17.5	3.7	13172.5	11739.3	-3115.3	130.2	4.3	-26.7	7189.2	44787.5	6.8	-5.7	143.8	277.3	1967.8	561.8	1570	1504	320	2301.5	1250.8	1515.3	2061	873.5	2035	411	500.5	398.8	1112.8	2651	29	2943	1681	3660.8
939296	56882	-5.2	22.5	13.2	21.2	41	-0.8	-17.3	-12.5	26	15.5	2.8	31.5	4.8	23.5	-11	-16.3	30	38.3	9536.7	11.2	-5.7	78.3	92259.2	123882	-0.7	-7.7	31.8	112.3	1569.3	201.3	231.5	620.5	241.5	1828.5	517.3	625.8	954	447.5	773	105.5	241.5	220.3	471.8	2424.5	29	2914.5	1320.5	39.8
943823	-26.5	1.8	-12.5	11.7	18.2	5.5	-4.8	-20.3	-4.5	-4.5	-5	-4.2	-10.5	14.8	-29.5	-4.5	2.7	9	29.3	-16979.3	-1.8	-2.7	-47.7	-49.8	-36.5	1.3	-3.7	-4.3	27.3	62.8	-2.3	5	26.5	14	115.5	6.3	22.3	244	8.5	34	-3.5	10.5	29.8	59.8	1375	7	1565.5	17.5	2.8
961948	102	-6.7	-5.5	3.7	-14.8	-3.5	12.2	-1.3	10.5	14.5	7	12.3	-21.5	20.8	11.5	6	12.7	0.5	13.3	14751.7	0.7	-14.7	-2.7	154.2	-3.5	-0.7	-2.7	2.8	-6.8	4.8	-2.3	5	-1.5	3	31.5	-9.8	8.8	45	-2.5	17	0	2.5	12.8	2.8	3	-2	1093.5	26.5	19.8
975508	129981	2.8	-19	-3.8	-3.3	-4.5	4.2	-14.8	11.5	4.5	22.5	-8.2	-46.5	23.8	-28.5	40	10.7	19553	3060.3	31466.7	8.2	-7.7	-31.7	81853.2	113184.5	3.8	-13.7	77.8	251.3	1465.3	810.8	331	262	301.5	1569.5	587.3	875.8	1625	463	1676.5	59.5	393.5	382.8	840.8	2455	17	2831.5	522	35.8
976531	17852.5	-5.2	-1.5	-4.3	-5.3	-1.5	-4.8	-20.8	4.5	7.5	0	-18.2	-9.5	29.8	-22.5	-5	4.7	3187.5	459.3	-11019.3	2.2	5.3	-5.7	33919.7	85632.5	-5.7	-10.7	31.8	152.3	1360.3	511.8	422	560.5	296	1669.5	988.3	1245.8	1661	804	1769	240.5	433	268.8	580.8	2507	41	2521.5	1275	629.8
988596	41296	8.3	-0.5	12.7	11.7	14.5	14.7	-6.8	17.5	7.5	18	7.3	9.5	17.8	7.5	11.5	14.7	8313	13901.3	25180.7	-6.8	2.3	-4.7	17437.2	104896.5	12.3	4.3	14.8	229.3	2038.8	252.8	284	100.5	440	1864.5	1271.8	668.8	1506.5	881.5	1601	46	457.5	268.3	413.8	2375.5	10.5	2532.5	45	17.3
103797	61840	3.8	1549	33.7	14.2	35.5	12.2	3.7	14	2194.5	34.5	12.8	37.5	3557.3	-14.5	43.5	56.2	29586.5	42954.3	20897.7	18.2	7.3	-4.7	41113.2	92139.5	23.3	23.8	33.3	168.3	1973.8	516.8	1024	929.5	879.5	2102.5	1934.3	1193.3	1409	1265.5	1919	622.5	686.5	390.8	864.8	2394	23	2272.5	2022.5	43.8
125290	154681	2.8	-9.5	41.7	22.2	4.5	20.2	17.2	15.5	25.5	0	-4.2	22.5	14.8	20.5	21	18.7	19098.5	9027.8	38892.7	7.2	-0.7	107.3	49564.2	131715.5	1.8	22.3	76.8	165.3	367.8	1230.8	951	1222.5	132	411.5	51.3	52.3	1209	89.5	576	557.5	233.5	230.8	522.8	1966	12	1885.5	66	33.8
128522	124743	4.8	-9.5	14.7	-2.8	18.5	13.7	-9.8	30	37	20	12.3	18	16.8	-14.5	25	10.2	24290.5	44408.8	10002.7	13.7	18.3	-22.7	44.2	128.5	4.8	5.3	73.8	377.8	1710.8	1204.8	968	1391.5	169	1616.5	800.3	1091.8	1265	674.5	1136.5	361.5	428.5	289.8	713.8	1959	21	2093.5	1426.5	24.3
151881	129282.5	7.8	10.5	15.2	19.2	24.5	18.2	5.2	9.5	20.5	15	19.8	31.5	33.8	18.5	18	10.7	680.5	404.3	15706.7	-1.8	6.3	-14.7	34129.2	116851	10.3	36.3	69.8	442.3	1377.8	457.8	614.5	205.5	443.5	1163.5	841.3	625.8	1411.5	427.5	1112	600.5	242	245.8	732.8	1814	14	2358.5	909	116.8
161178	56590.5	7.8	19	12.7	25.2	18.5	10.2	-0.3	29.5	44.5	31	-0.7	7.5	32.8	-3.5	7.5	17.7	21042.5	37041.3	33654.7	21.2	1.3	6.8	215.7	6813.5	22.8	0.8	26.8	79.3	1705.3	421.8	653.5	181	386.5	1460.5	1058.8	811.8	1364	1012.5	888	74.5	397	189.3	614.8	1824	7	2481.5	1551	13.8
184538	137384	-5.2	28.5	18.7	26.7	10.5	9.2	-9.8	32.5	52.5	11	2.8	25	2.3	95	92	2.2	58116.5	77966.8	37403.2	7.7	-9.7	59.8	5354.2	46231.5	-0.7	54.3	42.8	326.3	1799.8	524.8	462.5	240.5	595	1614.5	973.3	644.3	1806	945.5	901	658.5	378.5	460.8	780.3	2740	10.5	2512.5	1232	31.8
184809	94351	-3.2	49.5	23.7	8.7	10.5	-3.3	-13.8	9.5	55	13.5	-0.7	50	37.8	-14	92	29.7	28387.5	3344.3	15275.7	4.2	-2.2	-2.7	27937.2	83293	0.3	16.3	41.8	379.3	1709.8	250.8	745	1099.5	682	2014.5	988.3	596.8	1521.5	785	1258	690.5	310	274.8	751.3	2031	15.5	2455	1692	28.8
190469	1569	-3.7	-7.5	-0.3	9.2	4.5	-9.8	0.7	9.5	15	7	1.3	-5.5	27.3	-19.5	-2	-0.8	9.5	6.3	21828.7	6.2	-7.2	-2.7	-48.8	2.5	5.8	-3.2	-6.3	38.3	1014.8	27.8	44	-3.5	63	1156.5	507.8	392.8	373	270.5	317.5	12	210.5	85.3	115.8	1498.5	13	60.5	16	22.8
191697	74912	5.8	-8.5	-5.3	9.2	-0.5	6.7	3.2	22.5	15	-12.5	5.8	-3.5	19.8	-17.5	24	19.7	34836.5	15182.3	20373.7	2.2	5.3	32.3	6917.2	55031.5	13.8	-0.7	26.8	82.3	1324.8	158.3	114	81.5	171	1514.5	725.8	570.3	1454	626	861.5	71.5	507.5	302.8	636.8	2188.5	15	2441.5	780	18.8
206690	3912.5	-5.2	3.5	2.2	10.2	-1.5	-0.8	-5.8	2.5	16.5	1	11.8	-6	19.8	-19	-22	18.2	-2.5	5.3	-3359.8	7.2	-5.2	11.8	11.2	20.5	-4.7	-12.7	-0.8	55.8	437.8	59.8	202	184.5	30	543	150.3	155.8	605	43.5	312.5	14.5	123.5	140.8	267.8	1956	1	2499.5	145	60.8
214965	120506	20.8	1309.5	26.2	47.2	30.5	5.2	20.2	24.5	9333.5	24.5	32.8	27	3470.3	35.5	105	73.7	73783.5	28729.8	30884.7	33.2	-0.7	5.3	40519.2	121344	12.3	59.3	55.8	234.3	1534.3	1130.8	749	658.5	450	2171.5	977.8	1340.8	1651.5	1019	1541	208	553	262.8	652.8	2038	28	2221.5	659	25.8
234123	802	9.8	6.5	5.2	6.2	38	20.7	2.2	20	32.5	36.5	1.8	1.5	35.8	-1	-1.5	18.7	9580.5	12477.3	14844.7	17.7	15.8	42.3	145.2	2280	0.8	9.3	26.8	148.3	1404.8	216.8	857	142.5	333.5	1660.5	673.3	503.8	1418	604.5	1146	464	315.5	248.3	677.8	1952.5	13	1929.5	175	87.8
252890	147208	9.8	137.5	28.7	27.2	26.5	25.2	0.2	25	365.5	18	33.3	45.5	18.8	35.5	72	34.7	63913	39764.3	36401.7	10.2	2.3	-6.2	2074.2	52563.5	3.3	32.3	75.8	432.3	1745.8	1330.8	950	826	443	1948	1295.8	1607.8	1882	940.5	1460	786.5	550.5	389.8	783.3	2288	18.5	2463.5	208	44.8
298580	23545	7.8	6.5	6.7	-2.8	-14.5	-4.8	-13.8	6.5	21.5	27.5	5.8	-10.5	0.3	-29.5	1	-5.3	32.5	48.3	-7468.8	4.7	13.3	44.3	768.2	8453.5	-3.7	-1.7	26.8	30.3	840.8	160.8	259.5	102	75	803.5	313.3	459.8	944	281.5	448.5	11.5	225.5	161.8	375.8	1663	17	2238.5	29	11.8
314293	144740.5	125.8	29.5	27.7	33.2	8.5	2140.2	6436.2	5	51.5	48	28.8	44.5	25.8	96	91	412.7	42844.5	17345.8	38753.7	8.7	12.8	35.3	29496.2	119190.5	15.3	44.3	321.8	1052.3	1606.8	1959.8	1470.5	1915.5	294	1618.5	595.3	460.8	1446	979	685	1128	394	283.8	1040.8	2073	13.5	2413.5	66	37.8
314532	129492	9.8	69.5	7.7	17.2	-23.5	11.2	-15.8	13	254	13	12.8	-1.5	4265.3	-5.5	87	7.7	46150.5	58330.8	19512.2	-2.8	3.3	3.3	78920.2	115326.5	2.3	-4.2	117.8	418.3	2484.8	1838.8	1240	1025.5	924.5	2671.5	1719.3	1625.8	2157	1476.5	2337.5	631.5	545	271.8	1076.8	2529	17.5	2908	355	33.3
333737	135126	-2.2	2747.5	15.2	11.2	-26	-2.8	-22.8	0	24595.5	19	17.8	-7.5	2625.8	-18.5	2	-3.3	41983	45026.3	40266.7	-4.8	3.3	59.8	103527.2	149606	-3.7	11.3	35.8	239.8	1366.8	975.8	792	379.5	262.5	1472	981.8	889.3	1516	830.5	1208	275	314.5	242.8	765.8	1649	5.5	1656	36	148.8
367794	31576	-2.2	-2.5	-7.3	-7.8	-2	3.2	-4.3	-1.5	23	-4.5	8.8	-10.5	9.8	2	1	-13.3	14.5	-8.7	15229.2	5.7	-22.7	16.3	43.2	-8.5	4.3	-8.2	26.8	105.3	1264.3	246.3	104	92	121	812.5	641.3	342.8	962	580	572	57.5	236.5	100.8	284.8	1999	-13	2565.5	57.5	42.8
373255	32833	-1.7	14.5	18.7	-11.8	26.5	11.2	-5.8	9.5	18.5	14.5	3.8	15	10.8	-7.5	-3	14.2	6637.5	35.3	12493.7	5.2	-9.7	9.3	19928.2	90020.5	-3.7	-3.7	36.8	160.3	1462.8	778.8	844	705.5	278	1779.5	784.8	829.3	1497	839	1037	299.5	399.5	223.3	780.8	1919	12	2626.5	1387.5	32.8
387740	25640	-7.2	7.5	15.7	1.2	-13.5	-3.3	-10.8	13.5	3	3	2.8	-0.5	-3.2	-20.5	18	1.7	589.5	2548.3	-3185.3	-4.8	-0.7	67.3	486.2	17387.5	5.3	-13.7	-0.3	82.3	679.3	255.8	185	247	115.5	754	212.3	399.3	961	230.5	294.5	58.5	151.5	128.8	358.3	1598	8	1779.5	1337	7.8
389876	150514	4.8	676	10.2	6.2	-0.5	34.2	40.2	1	1990	7.5	19.3	20	1602.8	49.5	15.5	31.7	35045.5	8989.3	37251.7	4.2	4.3	67.8	19556.2	113952.5	3.3	47.3	315.3	946.8	2030.8	1905.3	1590.5	1980	734	1992.5	1429.3	1439.8	1974	1146.5	2024	1218.5	532.5	389.8	1238.8	2276.5	10	2745	361	130.8
403839	45591	4.8	-15	19.7	2.2	32.5	-0.8	-11.8	16.5	13.5	3	0.8	-18.5	0.8	-22.5	18.5	5.2	4006.5	1234.3	-6852.3	-4.8	-0.7	11.3	49424.2	102708.5	2.8	-7.7	159.8	450.3	1393.3	1247.8	993.5	1270	200	1013.5	791.3	685.8	1626	246	1129.5	864.5	400.5	234.3	735.8	1814	13.5	2002.5	1246	24.8
430563	956	-1.2	-14.5	11.7	13.2	-4.5	9.2	-28.8	15.5	1	0.5	-2.2	-11	11.8	-2	4.5	4.7	71.5	386.3	14623.7	-2.8	-2.7	-31.7	43.2	-14.5	4.3	-3.7	9.3	104.3	1050.8	95.8	512	426.5	94	1223	324.8	601.3	1144.5	222	443	165.5	138.5	224.8	533.3	2347	12	2347.5	89.5	18.8
431070	97505	0.8	37.5	19.7	6.2	5.5	1.2	-15.8	20.5	41.5	19	5.8	36.5	4.8	24.5	19	13.2	3652.5	2063.3	31396.7	0.2	-8.7	88.3	49889.7	114651.5	9.3	7.3	1.8	90.8	1066.8	117.8	124	28.5	120	1390	715.3	523.8	1137	241.5	1387.5	25	274.5	256.3	452.8	1984	27.5	1704.5	141	19.8
434649	30622	6.8	1.5	14.7	26.2	6	-5.8	-22.8	20.5	27.5	6	-5.2	-14.5	10.8	-23.5	-7	4.7	3.5	10.3	-8528.3	-8.3	-3.2	35.8	2034.2	37152.5	-1.2	4.3	6.8	63.8	538.8	108.3	136	95.5	98.5	878.5	373.3	130.8	469.5	228	468	107	91	102.8	182.8	1319	6	1299.5	174.5	20.3
453231	15746	-11.2	61	-4.3	-3.8	4.5	10.2	-23.8	-1.5	64.5	20	8.3	2.5	11.3	22.5	26	-1.3	46313	68585.3	31350.2	2.2	-16.2	65.3	58771.2	120343	3.3	48.3	39.8	247.3	1504.8	619.8	688	486	395.5	1501	622.8	802.8	1614	522	1072	712.5	337.5	200.8	680.3	2052	17	2217.5	27	13.3
466814	132611	16.8	23.5	12.2	12.2	14.5	403.2	1850.2	10.5	30	23	-5.2	54.5	10.8	109.5	12	8.7	23848.5	16903.3	29860.7	-4.8	-5.7	97.3	105866.7	148314	9.3	23.3	320.8	1075.8	1692.8	2204.3	1376.5	1658.5	219.5	1757.5	474.3	831.8	1633	900.5	651	1110.5	359	338.3	1151.3	2337	20	2715.5	1934	43.8
477889	17189	-3.2	-4.5	-4.3	-12.3	-8.5	-12.8	-29.8	-1.5	0.5	-12.5	-15.2	-31.5	-6.7	-25.5	7.5	-15.3	0.5	8.3	15007.7	-7.8	-10.7	-21.7	195.2	27700.5	-4.7	-22.2	13.8	90.3	1168.8	177.3	111	43	193.5	1248.5	437.3	525.8	1033	526	898	31.5	254	141.8	321.8	2200	18	2263.5	447	15.3
488423	147604	7.8	20.5	30.7	10.2	1.5	10.7	-11.8	19.5	45.5	12	21.8	29.5	31.8	2.5	279	27.2	84562.5	64336.8	41989.7	7.2	17.8	50.3	81457.2	123206.5	22.8	17.8	84.8	503.8	1480.8	1152.8	1299.5	752	373.5	1242.5	568.3	1418.8	1933	966.5	1014.5	548.5	427.5	343.3	1155.8	2126	12	2132	74	16.8
504586	65367.5	-7.7	2	4.7	3.2	9.5	5.2	-0.8	3.5	8	16	-1.2	-0.5	14.8	-23	26.5	9.7	13225.5	11272.8	29138.7	21.2	-5.7	15.8	104.2	1947.5	5.8	8.3	63.8	339.3	1391.3	439.8	242	297.5	543.5	1749	915.8	663.8	1760	578.5	943	604.5	471	325.8	761.8	2432.5	17	2681.5	456	50.3
511582	107515.5	-4.2	2169.5	6.7	10.2	9.5	34.7	11.2	15.5	13497.5	62.5	62.3	314.5	95.8	-2.5	50	81.7	39620	35981.8	8582.2	26.2	28.8	26.3	35270.2	99019	8.3	5.8	132.8	542.8	2690.8	1227.8	1766	1817	644	2982.5	1821.3	2018.8	2318.5	2443.5	2623	1245.5	893.5	532.3	1278.8	2843	27	3125.5	1760.5	77.8
530919	938	-2.2	24.5	-1.3	20.7	-5	7.2	4.7	12.5	60.5	19	8.8	-18	149.8	7.5	5	28.2	19401.5	16705.8	15240.7	-7.3	2.3	-7.7	8396.7	66554.5	-1.7	-13.7	90.3	461.3	2353.8	1148.8	702.5	640.5	407.5	2361.5	1194.3	1221.8	1874	1087.5	1745	570.5	587	307.8	757.3	2261	12	501.5	1923	617.8
535210	60583	-8.2	-15.5	15.7	-14.8	0	0.2	-10.8	8	13.5	23	-12.2	-8.5	23.8	-26.5	19	-7.8	29702.5	20884.8	19733.7	13.2	-9.7	5.3	100826.2	133566	10.3	1.3	16.8	148.8	1253.8	154.8	251	119.5	177	1227	432.3	688.8	1389	428.5	1085	149.5	208.5	150.8	480.8	1666	10	2155.5	327.5	-1.3
569382	137907.5	6.8	52.5	19.7	8.2	23.5	25.2	0.7	13.5	540.5	38	31.8	21.5	37.8	15.5	14	22.2	38119	16763.8	15438.2	9.7	19.3	6.3	34152.2	116560.5	7.3	45.3	113.8	292.3	2765.3	1550.3	450	295.5	516	2522.5	1228.3	2041.8	2295.5	1368.5	1673.5	173	521.5	343.8	705.8	2687.5	32	3126	2112	97.8
572863	123998	11.8	10.5	7.7	-5.8	-5.5	4.2	1.7	10.5	14.5	-7	4.8	18.5	21.8	11.5	-14	16.7	-4	14.3	18592.7	-3.8	16.3	58.3	346.2	18097.5	5.3	23.3	9.8	47.3	554.8	40.8	38	17	104	522	170.3	58.8	651	142	261	9.5	149.5	216.8	272.8	2053	7	2382	1256	27.8
585670	-410	-9.2	-15.5	-12.3	-9.8	-4	-7.8	-18.8	6.5	-5.5	4	-8.2	2.5	6.8	-22.5	1	-8.3	-0.5	7.3	-30528.3	1.2	-4.2	-15.7	29.7	-21.5	-9.2	-22.2	5.8	32.3	61.8	107.8	57.5	32.5	19	94.5	20.3	34.8	279	13.5	110	10.5	50.5	81.3	198.3	1209	8	1572	1.5	4.8
607759	139852	-3.2	-9.5	7.7	-13.8	-8.5	-8.8	-27.8	0	5.5	0	-13.7	-28.5	0.3	-4.5	-15	-7.3	9845	27170.3	34155.7	-15.8	-14.7	32.3	35525.7	102883	-1.7	-4.2	22.8	146.3	1515.8	275.8	113	79.5	315	1627.5	800.3	298.8	1187	394	1026	85.5	277.5	448.8	663.3	1902	-3	1654	604.5	279.3
657035	99042	13.8	29	21.7	45.2	24	9.2	46.2	24.5	20.5	26	19.8	22.5	45.8	18.5	8	0.7	4393.5	181.3	-2871.3	17.7	1.3	50.3	357.2	23813	5.3	30.3	149.3	568.3	1050.3	1089.8	1054.5	1248.5	150	1200.5	459.8	798.8	1435	287.5	1230	535	322.5	322.3	839.8	2055	9	2558	342	225.3
694604	4579	-0.2	29.5	13.7	23.2	23.5	-1.8	-5.8	13	21.5	19	6.8	2.5	11.8	-3.5	23	22.2	4649.5	16158.8	5078.7	22.2	21.3	68.3	11204.7	63446.5	7.3	4.3	15.8	101.3	1353.8	121.8	71	8.5	78	1610	767.3	470.8	1184.5	569.5	637	25.5	349.5	251.8	432.8	2068	24	2607.5	62	20.3
748754	71210.5	9.8	39.5	0.7	28.2	7.5	20.2	23.7	0.5	69.5	-13	8.8	53.5	23.8	79.5	45.5	29.7	55194.5	62741.8	39893.7	0.2	15.3	115.3	133.7	1601.5	10.3	27.3	17.8	68.3	1379.3	783.8	459	640.5	114	1533.5	699.3	845.8	1421	664.5	1004	164.5	250.5	194.8	551.8	1674	20.5	2387.5	349	19.8
789566	77764	8.8	187	11.7	5.2	-0.5	5.2	-10.8	3.5	1810	25.5	4.8	18	2578.8	0.5	5	10.2	18423.5	2704.3	16823.7	7.2	9.3	37.3	2138.2	52121	7.8	6.3	40.3	337.3	1761.8	921.8	757.5	509.5	658	2185.5	1361.3	1424.8	1508	1045.5	1974	706.5	496	258.8	761.8	2169	26.5	2620.5	242	33.8
814949	116851	2.8	8	5.7	8.2	-12.5	0.2	-15.3	12.5	8	2	-7.2	3.5	6.8	-29.5	10	8.7	23429.5	46772.3	3856.7	-2.8	-11.2	-28.7	59225.2	114185.5	-1.2	-12.7	37.8	260.3	1883.8	209.8	746	290.5	413.5	1942.5	1198.3	500.8	1277	1045	682.5	338.5	425.5	344.8	633.8	2291.5	23.5	2676	954	16.8
821839	119994	16.3	25.5	16.7	41.2	12.5	18.7	15.2	14.5	49	25	31.8	100.5	49.3	17.5	6	27.7	31902.5	32105.3	13890.7	19.2	3.3	53.3	45920.7	108726.5	6.3	50.8	84.8	449.8	1790.8	1126.8	545	429.5	342	1992	849.3	1311.8	1721	765.5	1445	128.5	526.5	441.8	689.3	2557	14	2945	545	25.3
851870	96411	5.8	4.5	24.7	16.2	-10	23.2	0.2	10.5	16.5	38	21.3	-22	13.8	-20.5	4	9.7	11248.5	16184.8	2110.7	18.2	7.3	20.3	71714.7	104768.5	12.8	9.3	56.8	212.3	1692.8	862.8	1432.5	1063.5	523	1626.5	907.3	1090.3	1844	916	1437	709.5	402.5	644.3	1166.8	2291.5	3	2771	523	41.3
872400	148069	3.3	-1	2.7	-0.8	0.5	1.2	-15.8	11.5	9	16	23.3	-6.5	21.3	-5	-6	4.7	28550.5	35772.3	37845.7	0.7	0.3	-8.7	47.2	43.5	10.8	-13.2	9.8	104.3	1073.8	126.8	254	167.5	145.5	941.5	367.3	534.3	1020.5	273.5	916	50.5	267	142.8	531.3	1958	3.5	2056.5	27	6.8
915856	133566	1.8	-11.5	-3.3	-2.8	-11.5	11.2	-26.8	3	7	32	8.8	11.5	103.3	18.5	-5	-0.3	8705	7673.3	12120.7	10.2	-0.7	55.3	52613.2	115326.5	19.3	22.8	36.8	199.3	1548.8	463.8	1015	973	293	1923.5	658.3	1011.8	1416	453.5	1577	199	354.5	247.3	822.8	1990	14.5	2087.5	84	23.8
916549	162409.5	-14.7	-4.5	2.2	5.2	-7.5	-14.8	-28.8	-3.5	17	1	-7.2	-30.5	16.8	-21.5	16	14.2	40307.5	54407.3	51068.7	-5.8	-20.7	-5.7	102456.2	144647.5	-1.7	-13.7	117.8	178.8	1334.8	956.3	744	502.5	180	1675.5	725.3	965.8	1660	479.5	1307	188.5	290.5	295.3	898.8	1236	5	1688.5	896.5	489.8
938105	139909.5	-2.2	46.5	2.2	-5.8	-1.5	11.7	-16.8	8.5	703.5	-7	16.8	20	305.8	-1	102	10.7	66846.5	54245.3	38439.2	4.7	-2.7	41.3	72413.2	132413.5	0.3	2.8	61.3	329.3	1865.8	1359.8	1067.5	1300.5	438	2102.5	928.3	1270.8	1902	996	1754	622.5	532	402.3	1141.8	2385.5	22	2575.5	696	173.8
965676	94083	11.8	-5.5	19.2	21.7	-2	14.7	8.7	6.5	40	34	35.8	4	1118.3	12	99	58.7	33823.5	42476.8	33608.7	5.2	5.8	-43.7	-28.8	946.5	5.3	20.8	46.8	180.3	1637.8	338.8	881	955.5	517.5	1805.5	1173.8	1245.8	1596	940.5	1817	454	613.5	439.3	828.3	2203.5	23	1910.5	35	378.8
973710	63458.5	-2.2	-8	13.2	11.7	-9.5	4.2	-9.8	2.5	12	21	2.8	-17.5	4.8	-14.5	2	16.7	948.5	3192.3	4846.2	4.2	6.3	11.3	4123.2	58127.5	-1.7	-5.7	43.8	168.8	1490.8	203.8	511	373.5	357	1723.5	951.3	612.3	1400	615.5	957	81.5	347	184.8	762.8	2029	0	2914.5	272	37.8
987427	12784.5	-1.2	-7.5	5.7	-6.3	2	-5.8	-13.3	-9	8.5	33	1.8	-14	0.8	-21.5	-6	7.2	54.5	17.8	12702.7	-4.8	-9.7	1.3	2332.2	24557.5	1.3	-2.7	30.3	231.3	1665.8	190.8	299	175.5	410	1841.5	905.8	899.8	1725	744	1338	320.5	438	342.8	632.3	2602	18	2579.5	413	25.3
101013	1107.5	-3.7	3.5	0.2	2.7	-3.5	-5.8	-21.8	12	1.5	-1.5	-20.2	-26.5	1.8	-31.5	4	6.7	379.5	339.3	-1404.3	-11.8	-14.2	-13.7	0.2	-36.5	-1.7	-22.2	73.8	391.3	1449.8	703.8	153.5	193.5	294.5	1558.5	312.3	96.8	1788	361	891.5	150	245.5	342.8	659.8	3171	31	3700.5	381	29.8
107889	-78	3.8	2.5	1.2	-2.8	7.5	-17.8	-12.8	-7	-1	-10.5	-15.2	-14	11.8	-27.5	19	10.7	32	25.3	-9343.3	-15.8	-4.7	21.3	-59.8	-34.5	4.3	-14.2	-1.3	24.3	180.3	7.3	6	153.5	17	123.5	11.8	45.8	495	26.5	69	15.5	79.5	67.8	124.3	1547	9.5	266	2	6.3
205444	-7.5	-9.7	-9.5	-7.8	-13.3	0.5	-8.8	-26.8	3.5	-3.5	-5.5	-13.7	-29.5	1.3	-24.5	6	-1.3	-6.5	4.3	2506.7	-0.8	-7.7	-23.7	-39.8	-26.5	-7.7	-25.2	8.8	57.8	496.8	199.8	135	207	93	347.5	111.3	206.3	727	110.5	350	79.5	100	128.8	299.3	2021	-5.5	1609	590.5	126.8
214456	40702	-9.2	-11.5	13.2	-3.8	-14	-10.8	0.2	-2.5	16	28	-4.2	5	15.8	-12.5	10	15.7	7997.5	22374.3	26915.2	-13.8	-6.7	-33.7	5.2	-12.5	4.3	-15.7	4.3	115.8	469.8	217.3	117	82.5	215.5	492	239.8	72.3	1231.5	61.5	540	41	268.5	251.8	529.8	1830	13	1985.5	20.5	21.8
225770	10415	-17.2	-11.5	3.7	-10.8	-20.5	-9.8	-24.3	-6.5	5.5	-5	2.8	-33	3.8	-43.5	1	4.7	2.5	222.8	4298.7	4.2	-21.7	-31.7	-43.8	-25.5	-1.7	-23.2	41.8	218.3	1064.3	383.8	771	882.5	204	1179.5	449.3	890.8	1432	175	1341	76.5	169.5	148.8	717.3	2274	13	2859.5	139	38.8
264783	32554	-6.2	4	10.2	9.2	-5.5	1.2	-18.8	-11	25	35	5.8	-12	11.8	2	20	-2.3	25047	34270.3	31361.7	-5.8	-7.7	-10.7	2.2	2.5	5.3	1.8	33.8	228.3	1746.8	1152.8	949	1146	298	2195.5	1011.3	1002.8	1737	809	1258	379.5	504.5	325.8	1046.8	2411	18	2146.5	636.5	57.3
308811	4307	-1.7	-2.5	5.7	-0.3	-8.5	4.2	-13.8	3.5	5.5	-9	-2.2	-27.5	11.8	-31.5	-3	7.2	1040.5	489.3	10153.7	3.2	-9.7	-43.7	-74.8	-27.5	-3.2	-10.7	15.8	252.3	1072.8	294.3	648	255.5	315	1325.5	649.3	554.8	1426	615	828	205.5	343.5	327.8	608.3	2202	13	2398.5	277	14.3
350534	-84	-8.2	1.5	-3.3	6.7	-16.5	-8.8	-35.8	-3	11.5	1	1.8	11.5	-2.2	-16.5	-16	-8.3	0.5	0.3	620.7	17.2	10.3	146.3	34.2	-1	1.3	-5.2	-3.8	2.3	45.8	9.8	18	15.5	-1.5	77.5	10.3	24.8	186	7	30.5	-2	25.5	11.8	27.8	810.5	12.5	473	57	13.8
362517	200	-5.7	-8	-3.8	-6.8	-3.5	-6.8	-21.8	-0.5	4.5	6.5	-7.7	-29.5	1.3	-31.5	-5.5	1.7	5597.5	2485.8	14705.2	-6.3	4.3	-54.7	28.7	-40.5	9.8	-9.7	52.3	104.3	886.8	646.8	726	1046.5	95	1068.5	350.3	574.8	1188	339	651	325	263.5	247.8	603.3	1960	4	77.5	6	12.8
378469	462	-3.2	-22.5	-11.3	-3.8	5.5	-1.3	-32.8	1.5	-7.5	-8	-6.2	-7.5	6.3	-39.5	-0.5	-4.3	-11.5	-5.7	-101.3	2.2	-8.2	-44.7	-7.8	-33.5	-6.7	-26.7	-3.3	28.8	60.8	4.8	29.5	2.5	13	119.5	5.3	42.3	234	-6.5	67	13	39	75.3	73.8	1232.5	14	568	10.5	37.8
384682	67125	-1.7	-3.5	-5.8	7.2	3	-9.3	-20.3	12.5	-0.5	3	6.8	9.5	13.8	-15.5	4	11.7	34	51.3	-12160.3	-0.8	-9.7	44.3	23653.2	70850	0.3	-19.7	75.3	216.3	1248.8	807.3	345.5	451.5	305.5	1208.5	252.3	417.3	867	580.5	936	114.5	252	150.3	557.8	2530	15	2675.5	33.5	24.8
390573	420	-6.2	-17	-5.3	-2.8	-14.5	9.7	-16.8	-16	-15	-24.5	-2.2	-23.5	3.8	-22.5	-7	-9.3	-2.5	3.8	6650.7	-25.3	-17.7	-54.7	-13.8	-32.5	-4.7	-20.7	-9.8	23.3	150.8	34.8	43	20	22	242.5	8.3	49.8	585	17	97	20.5	145.5	148.3	263.3	1673	13.5	58.5	29	8.8
401992	16665	1.3	-3.5	-4.3	9.2	-19.5	-5.8	-26.3	12	5	10.5	7.3	-40	24.8	-35.5	-4	-17.8	17888.5	35573.8	7208.7	-1.3	-24.7	-27.7	3.2	30.5	3.3	-10.7	8.8	170.3	1313.8	463.3	868	646.5	241	1639.5	555.8	721.8	1512	405	1194	478.5	344.5	320.3	733.8	2086.5	21.5	2140.5	857	23.8
411865	948	-1.7	-16.5	-4.3	17.2	15	0.2	-17.8	3.5	12	27	-1.7	-11.5	0.8	-21.5	-7.5	-0.3	157.5	89.8	9653.7	-3.8	0.3	-1.7	12.7	-42.5	1.3	-12.7	65.8	230.3	1275.3	341.8	248	229.5	249.5	1184.5	399.3	245.8	1389	357.5	461.5	204.5	282.5	271.8	593.8	2242	3	1787	925.5	773.3
416227	46778	1.8	-16.5	18.2	7.2	4.5	4.2	-22.8	18.5	8.5	16	-7.7	2.5	9.3	-30.5	12	3.7	17481	44770.3	-554.8	15.2	8.8	-2.7	39.2	-2.5	12.3	-7.7	1.8	65.3	369.8	95.8	125.5	72.5	111	330.5	59.3	465.8	1130.5	164.5	721	60.5	171.5	220.3	492.8	1638	2	2207.5	26	9.8
421413	-243.5	11.8	-22.5	-1.3	-6.8	8	11.2	-15.8	2.5	-9.5	0.5	-4.2	-23.5	16.8	-38.5	-5.5	-24.3	-13.5	-27.2	-12323.3	-3.8	-1.7	-41.7	-83.8	-13.5	-1.7	-15.7	28.3	37.3	756.3	52.8	126	26	55	778.5	327.3	149.8	651	111.5	306	12	113.5	90.8	229.3	1680	-15	841.5	21	5.3
425195	16.5	7.3	-3	14.7	-5.3	29.5	9.2	-12.8	30.5	33.5	10.5	11.3	-10.5	31.8	3	2	13.7	10.5	10.3	-1625.8	1.2	-1.2	-18.7	-2.8	-9.5	7.3	0.3	24.3	68.3	440.8	78.8	81	84.5	101.5	380	99.3	119.8	928	91.5	369	37.5	186.5	208.8	297.8	1710	5.5	1912.5	60	2.8
429234	2004	-9.2	-20.5	4.7	17.7	-0.5	5.2	-16.8	3	-4	-3	5.8	-15.5	5.8	-20.5	-2.5	34.2	35.5	2160.8	4997.7	-4.3	-0.7	10.3	2349.2	42762.5	9.8	-3.7	24.8	48.3	107.8	35.8	42	35.5	57	125.5	32.3	20.8	718	8	246	56.5	217	192.8	335.3	2148	1.5	2568.5	40	9.3
440871	26257	-0.2	-8.5	-1.8	3.7	2.5	-4.8	-18.8	9.5	8	-1	8.8	-29.5	-2.7	-32.5	-7	-7.8	2643.5	8605.8	-8016.3	-2.8	-12.7	-50.7	-11.8	-15.5	1.3	-24.7	80.8	262.3	99.3	295.8	197	256.5	51	209.5	10.3	5.8	701	64	233.5	98	79.5	116.8	390.8	2000	4	2560.5	955	12.8
498553	1512.5	-1.2	-5.5	17.7	19.7	6.5	-5.8	-3.8	2.5	9.5	22	5.8	-15	15.8	7.5	3	-2.3	23382.5	43093.3	37053.7	3.2	0.8	-15.7	91.2	186.5	13.3	-7.7	18.8	206.3	1213.8	180.8	503	374.5	184.5	1301.5	564.8	781.8	1368	326.5	1072	199.5	405.5	333.8	803.8	1876	14	1846	331	6.8
514023	-97.5	0.8	9.5	25.7	8.2	-18.5	-4.8	-27.8	19.5	12	-1	9.8	-11.5	7.3	-28.5	-7	10.2	19	86.3	-19504.8	4.2	-7.2	45.3	-34.8	-23.5	-7.7	-26.7	20.8	46.3	512.8	23.3	143	83.5	107	606.5	137.8	463.8	1208.5	141.5	545	44.5	210	213.8	421.8	2575	32	621.5	80	29.3
516917	26222	-2.2	30	14.7	-1.3	20	11.2	0.2	8.5	51	19	1.8	48.5	5.8	37.5	9	29.7	32822.5	50193.8	35971.2	4.2	-13.7	88.3	163.7	5606.5	11.8	14.3	87.3	496.3	1608.3	1474.8	1195	1031.5	276.5	1800	1007.8	1289.8	1706	749.5	1334	750.5	402.5	280.8	797.8	2120	17	2510.5	1737	23.3
538977	2083.5	21.8	2.5	19.2	29.2	38.5	14.7	17.7	12.5	44	66	39.8	23.5	7.8	12	19	29.2	80.5	62.3	18453.7	22.2	-5.7	-13.7	55.2	32.5	26.3	6.3	11.8	87.3	581.8	72.8	76	78.5	111.5	409	368.3	223.8	1072	101.5	350	33	198.5	217.8	397.3	2523	16	2455.5	635	9.8
545667	13952	-3.2	-4	-3.3	3.2	-3.5	-5.8	-27.8	16.5	-6.5	2	-1.2	-47.5	1.8	-43.5	1.5	-0.3	5318.5	3531.8	-5280.8	1.7	-5.2	-50.7	-33.8	-14.5	-7.7	-11.7	32.8	213.3	1082.8	278.3	218	296.5	260	1131.5	472.3	692.3	1422	357	523	171	394.5	259.8	570.8	2548.5	10	2868.5	1566	15.8
573015	13209.5	-3.2	5.5	10.7	-3.8	11.5	2.2	-13.8	11.5	3.5	-9	-9.2	-21.5	-2.7	-17.5	6	9.7	121	368.3	8710.7	-1.8	6.3	130.3	92.2	308.5	6.3	8.3	8.3	47.3	1374.8	228.8	491.5	342.5	132	1108.5	547.3	667.8	1075	220.5	1095	108.5	216.5	318.8	479.3	2412	19	2466.5	777.5	3.8
621635	-190	-8.2	-16.5	16.7	5.7	-11.5	-6.8	-9.8	-3.5	-7	5	6.3	-25.5	11.8	-35.5	9	2.7	1.5	-8.7	-3895.3	-9.8	-12.7	-73.7	-77.8	-47.5	4.3	-23.2	-14.8	29.8	105.3	16.8	35	16.5	13.5	79.5	30.3	83.8	392	5.5	120.5	15	58.5	130.8	149.3	1529	19	1296.5	647	21.8
659715	93.5	-5.7	-23	-3.3	-5.8	-18.5	-2.8	-30.8	2.5	3.5	-15	-4.2	-19.5	-2.2	-30.5	-3	-15.8	-0.5	-13.7	-25126.8	-12.8	-11.2	-16.7	14.2	-38	-6.7	-7.2	0.8	57.3	571.8	68.8	96	61.5	62	303.5	139.3	36.8	430	169.5	269.5	229.5	101.5	83.8	129.8	1200	3	1538.5	19	17.8
703943	95	1.8	4.5	15.7	5.2	0.5	1.2	-3.8	3.5	26	1	2.8	10.5	5.8	-16	22	12.2	13	4.3	-15034.8	2.2	11.8	80.3	396.2	3763.5	2.3	-17.7	15.8	56.8	905.8	70.3	85.5	62.5	170	1163.5	524.3	197.8	713.5	166.5	518.5	13.5	206.5	85.8	218.8	2010	26	1323	36	9.8
714027	85877	7.8	15.5	16.7	5.2	13.5	7.2	0.2	10.5	46.5	16.5	10.8	2	4.8	-6.5	63	6.7	68371	79969.3	47681.2	11.2	7.3	8.8	77.2	-0.5	3.3	17.3	14.8	287.8	1498.3	517.8	236	237.5	245.5	1451	691.3	601.8	1573	953.5	915	105.5	445.5	308.8	682.8	2050.5	9	2111.5	444	52.8
721729	-153	-4.7	-0.5	2.7	6.2	8.5	6.2	-26.8	12.5	5	15	0.3	-18.5	0.8	-34.5	-12	5.7	172.5	4868.3	-1707.3	-2.8	-8.2	51.8	21.2	-4	0.3	-15.7	28.3	182.3	987.3	335.8	161	239.5	167	1120	343.3	563.8	1490	271.5	679	95.5	229.5	249.8	615.8	2106	12.5	343	51.5	6.8
734962	35650	-10.2	-1.5	4.7	10.2	10.5	-7.8	-22.8	25	0.5	11	-6.2	-9.5	9.8	-4.5	2.5	16.7	34	1290.3	-1206.8	1.2	-3.7	33.8	1316.2	26629.5	-1.2	-1.7	9.8	126.3	667.8	151.3	104	85	297.5	360	494.3	133.8	1147.5	216.5	372	360.5	118.5	215.8	457.8	966	31	2922	1853	46.8
753068	61654	0.3	7	3.7	3.7	0.5	7.2	-14.8	1.5	1.5	18	-2.2	-1	14.8	0	6	-7.3	13162.5	1802.3	38276.2	12.2	-2.7	48.3	38.2	-3.5	1.3	-19.7	12.3	210.3	1183.8	420.8	286	252	204	1427.5	603.3	447.8	1092	488	899	59.5	247.5	158.8	521.8	1737.5	-3	2149.5	374	20.8
759010	-284.5	-12.2	-2	-7.3	-0.3	-1.5	-1.3	-10.8	3.5	-4.5	-15.5	9.8	-28.5	-0.7	-37.5	-0.5	9.7	-7	-6.7	-7084.8	-6.3	-15.7	-3.7	-45.3	-31	-2.7	-26.7	9.3	19.3	9.8	11.3	-6.5	-11.5	9	11.5	-6.8	17.3	58	-0.5	0	-1	5.5	18.8	16.3	430.5	13	23.5	8	-1.3
765757	-92	-6.2	-26.5	0.7	-1.8	-13	-3.8	-13.8	-2	25	-4	7.3	-19.5	13.8	-31	-14.5	3.7	8.5	3.3	-939.3	-9.8	-6.2	-30.7	-85.3	-34.5	5.3	-7.2	1.8	16.3	96.8	0.8	13	-10.5	7	72.5	49.8	80.8	163.5	9	81	51.5	23.5	41.3	19.8	846	9	603	14	7.8
784766	972	-8.2	-17.5	-10.3	-16.8	13	1.2	-14.8	7.5	-7.5	-11	-1.2	4.5	-10.2	17.5	15.5	-7.3	3	1.3	14192.7	16.2	-15.2	26.3	-49.8	-15.5	2.3	-12.7	-3.3	34.8	931.8	61.8	152	52.5	121	1076.5	448.3	320.3	747	437.5	715	89.5	117.5	106.8	266.8	1511.5	4.5	1705.5	26	31.8
799033	118	-7.2	-13.5	-11.3	-13.8	-0.5	-4.8	-29.8	-1.5	-3.5	-6.5	-7.7	-32	-4.7	4	-16	3.2	-12.5	4.3	5323.7	5.2	-15.7	19.3	-29.3	-41.5	-1.7	2.3	-8.3	24.3	164.8	18.8	25	9	25	265.5	75.3	78.8	337.5	40	135	3.5	51.5	48.8	74.3	920.5	21	1340.5	40	25.3
820694	1379	-9.2	0.5	6.7	-0.8	16.5	0.2	-19.3	1.5	-6	6	10.3	-23.5	10.8	-39.5	-12	-6.8	-11.5	228.3	-16536.3	1.2	1.3	5.3	-24.3	-20	0.3	-22.7	109.3	554.3	1291.8	1274.3	1028	893	252	1165.5	690.3	494.8	1023	529.5	613	742.5	188.5	131.8	428.8	1584	10	2265	616	8.8
824476	101114	-9.2	6	17.7	6.2	8	-1.8	-22.8	22.5	8.5	10	2.8	-26.5	14.3	-4.5	8	15.7	129.5	155.3	5579.2	-1.8	-19.7	36.3	10058.2	80278.5	-3.2	-4.7	57.8	81.8	1263.8	1105.8	993.5	1190	338	1192.5	858.8	971.8	1455	379	1343	490	261	277.8	748.8	2445	3	2468.5	1750	191.8
846280	55927	6.8	-0.5	17.7	7.7	13.5	26.2	29.2	20	15.5	6	10.8	31.5	24.8	26	7	26.7	2446	2936.8	18441.7	6.7	4.3	27.3	-45.8	18.5	13.3	29.3	-3.3	142.3	1071.8	146.8	608	500.5	222	1061	505.3	702.8	1481.5	280.5	950	363.5	275.5	146.8	698.8	2107.5	15	2354	59.5	31.8
854094	42448	2.8	20.5	20.7	11.7	-5.5	-8.8	5.2	5.5	36.5	7	-3.2	63.5	16.8	81.5	25	2.7	5534	15130.8	34679.7	4.2	11.3	226.8	1996.2	53879	6.3	26.3	119.8	333.8	943.3	1403.3	1155.5	1522.5	262	1029	271.3	396.3	1134.5	291.5	520.5	876.5	256	223.8	878.8	1761	3	1879.5	72	11.8
930173	1225	-3.2	19.5	28.7	0.2	-13	-5.3	-10.8	-6.5	8.5	-5.5	-3.7	11.5	7.3	9.5	-9	0.7	11	0.3	-2801.3	0.7	-7.2	238.3	68.2	125.5	11.3	8.3	5.8	3.8	343.8	95.3	36.5	11.5	22	503.5	156.3	114.8	492	90	132	-0.5	55.5	75.3	139.8	1284	-4	663.5	341	5.8
949964	21659	-5.2	18.5	6.2	-0.3	-2.5	-8.8	-18.8	4	14.5	3.5	0.8	-1.5	0.8	-14.5	-7	1.7	-2.5	-14.7	-4826.3	3.7	-13.7	0.8	-42.3	-2.5	3.3	-2.2	-30.3	45.3	703.8	143.8	116	52.5	116.5	561.5	342.3	259.8	642	343.5	397	102.5	116	48.8	132.8	985	2	1893.5	53.5	2.8
985170	119551	3.8	18.5	5.7	0.7	5.5	10.2	-20.8	7.5	34.5	44	6.8	-15.5	35.8	-16	-1	4.7	9996	10946.3	4950.7	21.2	-11.2	-5.7	92.2	6905.5	11.3	10.3	71.8	223.3	1108.8	472.8	502	327.5	232	1854.5	689.3	625.3	1504	491.5	942	112.5	418.5	421.3	635.3	1990	19.5	2323.5	170.5	1577.8
991902	1846	-11.2	-26	5.2	-10.3	-0.5	-14.8	-30.8	16	4.5	-14.5	5.3	-30.5	7.3	-44.5	-18	8.7	-15.5	-1.7	-19330.3	-6.8	-11.7	-41.2	538.7	8916	-0.2	-13.7	30.8	259.8	842.3	637.8	424	257.5	107.5	1103.5	348.3	520.8	1054	239.5	538	183.5	131.5	104.8	586.3	1542	8	1900.5	244	24.3
132848	133799	-13.2	38.5	7.2	1.2	6.5	-9.8	-10.8	-11.5	20.5	5	-2.2	-1.5	7.8	8.5	9	6.7	1471.5	8873.3	18127.7	8.7	-9.7	74.8	10748.2	83397.5	3.3	0.3	18.8	61.3	875.8	179.8	192	80.5	150	869	419.3	54.8	844	677.5	478.5	76	152.5	122.8	366.8	1792	16	2468.5	1864	25.3
143730	66100	-1.2	-14.5	0.7	-3.8	-1.5	-9.8	-23.8	-2	4.5	5	6.8	-13	20.8	-18.5	-7	0.7	5.5	61.3	830.7	-2.3	-15.2	-50.7	-66.8	-42.5	2.8	-20.7	8.3	72.3	587.3	34.8	122	141.5	98.5	763.5	205.3	159.8	987	159	314	27.5	228.5	251.3	386.8	2069.5	9.5	2350.5	18	13.8
169778	59023.5	-6.2	-11.5	3.7	4.2	17.5	-4.8	-24.8	13.5	30.5	-2	0.8	-12.5	17.8	-36.5	8	16.7	4229.5	19278.3	-11938.8	12.2	-3.2	2.3	43.2	31.5	-5.7	-15.7	56.3	203.3	1822.8	480.3	508	467	352.5	2162.5	929.3	1210.8	1920.5	691	1883	174.5	383.5	385.8	793.8	2483	9.5	3259.5	545.5	-0.3
171545	-142	0.8	-6.5	-1.3	-5.3	6.5	2.2	-26.8	1.5	8.5	2.5	-11.2	-22.5	16.8	-26.5	-6.5	6.7	6329.5	18719.3	6859.7	-0.8	-10.2	-30.7	-48.8	-24.5	2.3	-3.7	11.8	225.3	1057.8	628.3	131	177.5	168	966.5	474.3	758.3	1295	516.5	1310	81.5	288.5	223.8	509.8	2019	18.5	539	142.5	13.3
181260	11407.5	-4.2	-12.5	9.2	-9.8	7.5	-13.8	-22.8	12.5	4.5	5	3.8	0.5	-2.2	-14	-7	-9.3	1224.5	5560.3	13878.7	-2.8	-0.7	-0.7	70.7	16.5	-5.7	-18.7	22.8	63.3	1010.3	291.8	358	256.5	118	1107.5	292.3	670.8	1440	214.5	810	249.5	250.5	150.3	479.8	2004	10	1662.5	21	-7.3
184452	117154	18.8	2.5	25.2	28.2	24.5	12.2	-2.3	15.5	40.5	38	26.8	22.5	124.8	2.5	15	25.7	8208.5	1896.8	9816.7	6.2	19.3	21.3	1683.2	46184.5	15.3	7.3	34.8	187.8	1250.8	261.8	1136.5	832.5	218	1481	598.3	1071.8	1684	699.5	1649	323	359.5	302.3	778.8	2164	16	2606	1659.5	25.8
197059	7630.5	2.8	-0.5	2.7	-5.8	2.5	-2.8	-15.8	2	-0.5	1	-13.2	-3.5	3.8	-22.5	13	21.7	1348	3196.8	14006.7	6.2	18.3	37.3	13.2	767.5	-4.7	-9.7	30.8	133.3	887.8	339.8	556	1149	143	968.5	337.3	514.8	897.5	205.5	567	345.5	261.5	200.8	735.3	2090	16	1425.5	659	28.8
224057	-40	-5.2	12.5	5.7	-0.8	-8	-2.8	-27.8	0.5	8.5	22.5	-7.2	-14.5	4.8	-3	7	-3.3	-0.5	-23.2	-3790.8	-7.3	-4.2	20.3	94.7	32.5	3.3	-8.7	-14.3	11.3	154.3	7.3	-6	-14.5	15	127.5	34.3	40.8	115	52.5	17	14.5	27.5	14.3	26.8	681	-12	561.5	-2	3.3
230479	373.5	6.8	13	0.7	-5.8	17	5.2	40.2	2.5	35	-4	1.8	7.5	20.8	46.5	-12	4.7	3.5	5.8	-799.3	-3.8	-11.7	-2.7	-2.3	-18.5	3.3	10.3	3.3	15.8	8.8	5.8	13	7.5	3	-7	0.8	-1.8	3	-4	-18	1.5	3.5	17.8	0.8	-4	2	-14	6	9.8
233232	11402.5	-4.7	-10.5	-9.3	-4.3	6.5	2.7	-21.8	4.5	-7.5	-14.5	3.8	-33.5	0.8	-39.5	-20	2.7	3.5	-7.7	-13952.3	-13.8	4.3	-28.7	-34.8	16	-5.7	-2.7	24.8	82.3	322.3	98.8	115	182.5	56.5	399.5	121.3	158.8	1056	70.5	345	44.5	162	286.3	431.8	2861	17	2423.5	20	22.3
239667	4766.5	-2.2	8.5	20.7	13.2	4.5	22.2	0.2	19	13.5	5	4.8	6.5	9.8	-4.5	-6	14.7	32042.5	68655.3	14704.7	-1.8	-8.7	9.3	-15.8	39	-2.7	-4.2	39.3	182.3	1192.3	275.8	213	184.5	261	1102.5	842.8	632.3	1319.5	435.5	677	239.5	354.5	235.8	449.8	2392	24	2218.5	573	14.3
307339	79580	-3.7	7.5	8.7	6.2	13.5	3.2	-10.8	-1	3	4.5	-15.2	-21.5	0.8	-1	17	-2.3	31.5	-1.7	3111.7	-7.8	-9.2	6.3	-3.8	-5	5.3	6.3	9.8	53.3	392.8	149.3	103.5	66.5	53	338.5	68.3	154.3	764	91.5	319.5	4	196.5	192.8	292.8	2259.5	6.5	2250	284	3.8
339284	62236	-3.7	-8	19.7	22.7	-3.5	8.7	-22.8	7.5	-10.5	26	9.8	-21.5	1.8	-23	-15	16.7	8627.5	7097.3	-8947.3	21.2	18.8	2.3	76.2	1.5	2.3	-3.7	226.8	474.3	1348.8	282.8	238	342.5	742	1728	590.8	608.8	1733	538	1110	80.5	390.5	403.8	841.3	2671	2	2666.5	1765	2835.8
387879	76611.5	-1.2	-10.5	11.7	14.2	6.5	3.7	-17.8	15.5	1	-5	10.3	7	8.3	-30.5	11	6.7	27.5	23.3	-2475.3	6.2	-3.7	10.3	60.2	127.5	5.3	18.3	40.8	237.3	1443.3	394.8	286	342.5	183	1829.5	718.3	587.8	1376	408.5	978	60.5	387.5	396.8	894.8	2690	26	3467	1118	63.8
427146	42145	-13.2	-8	0.7	-4.8	-13	-17.8	-23.8	-6.5	-7	2	-0.2	-16.5	7.8	-35	2.5	-8.8	59.5	22.3	10631.2	0.7	-13.2	-6.7	10.2	257.5	-6.7	-3.2	3.8	106.8	1126.8	786.8	158.5	152	174	1336.5	317.3	608.8	1358.5	348	604.5	127	261.5	222.8	444.8	2375	1	2647.5	0	5.8
436457	112835	-1.2	0.5	8.7	-4.3	7.5	9.2	-8.8	-7.5	6	4	3.8	-21.5	34.3	-31.5	0.5	-4.3	8132.5	5905.8	23854.7	5.7	10.8	-7.7	187.2	6375	2.8	-17.7	4.8	188.3	1408.8	210.3	913	657	227.5	1505	524.8	950.8	1813.5	277	962	477.5	358.5	307.8	890.3	1982	6.5	2359.5	588	32.8
462928	35126.5	-6.2	-3.5	11.7	-13.3	7.5	4.7	-12.8	5.5	13.5	25	0.3	-9.5	12.8	-12.5	5	1.2	2122.5	153.3	15845.7	-0.8	-21.7	-10.7	-43.8	-7.5	0.3	-12.7	28.3	185.3	1519.8	456.8	704	475.5	240.5	2035.5	828.3	732.3	1635	727.5	1430	127.5	361.5	236.3	793.3	1849	10	2216	1426.5	50.8
471788	-199	1.8	-16.5	4.7	5.7	-9.5	-5.8	-15.3	1.5	5.5	-6	2.3	-42.5	3.8	-42.5	6	-1.8	1.5	0.3	-14394.8	-12.3	7.8	-46.7	-54.8	-24.5	3.3	-22.2	21.8	71.3	741.8	317.8	262	297.5	129.5	668.5	214.8	337.3	855	179.5	330	142	178.5	234.8	446.8	1916.5	1	1762.5	1029.5	281.8
472789	17282	-9.2	-20	4.7	-2.8	122.5	-4.8	-28.8	7.5	-10.5	1	-4.2	-36.5	5.8	-37.5	-8	-15.3	-14	-16.2	-2475.3	-14.8	-5.7	-62.2	-60.8	-27.5	-0.7	-25.2	10.8	60.3	466.8	299.8	255	459.5	60	538.5	103.3	666.3	788	153	260	17.5	73.5	80.3	251.8	1395	14	2112.5	26	-0.3
482305	66217	-13.2	-6.5	10.7	-8.3	8.5	-3.8	-18.8	4	5.5	2.5	-8.7	-11	12.3	-12.5	62	8.7	30319.5	58109.3	16450.7	-3.8	2.8	-18.7	-46.3	-7.5	-2.7	-14.2	15.3	118.3	523.8	91.3	129	89.5	123	755.5	388.3	577.8	1490	50.5	979.5	82.5	305	264.8	520.8	2095.5	13.5	2446.5	51	67.8
506700	466	0.8	167.5	-1.8	-2.8	-9	-4.8	-29.8	-0.5	2506.5	8	3.8	-17	593.8	-28.5	2659	394.7	86285.5	112595.8	56236.7	1.7	-22.7	-21.7	-21.8	-17.5	6.3	-15.7	12.8	168.3	1659.8	469.3	748.5	531.5	169	1440.5	725.3	878.8	1739	706	1288.5	194.5	458.5	296.3	793.8	1412	2	1348.5	18	17.8
519446	41551.5	-11.2	17	11.2	4.2	4.5	-3.8	-13.8	5.5	18	0.5	-0.2	-1.5	5.8	-28	20.5	8.7	5430.5	10923.8	11515.7	-0.8	0.3	19.3	73.2	10.5	6.3	0.3	41.8	121.3	1040.8	226.8	131	57	142	1192.5	365.3	332.8	1188	444	285	23	325.5	209.8	509.8	2743.5	16	261.5	37	15.8
533621	4636	-11.2	10.5	9.7	6.2	-8	-7.8	-14.3	14.5	20	12.5	-12.2	-13.5	-6.2	-15.5	-11	7.7	98.5	703.8	11375.7	10.2	7.3	99.8	272.2	17806.5	1.8	15.8	14.3	104.3	421.3	77.3	75	142.5	98	469.5	30.8	472.8	1013	183.5	315	85.5	294.5	220.8	477.3	2566	17	628.5	110	15.8
539068	-188	0.8	-5.5	4.7	-6.8	-4.5	-8.3	-12.8	-1.5	-4.5	3	-0.2	-49.5	20.8	-50	-1.5	-14.3	490	29.3	-2545.3	-5.8	-20.7	-38.7	-94.8	-18.5	-1.7	-23.7	3.8	130.8	1237.8	105.8	514	683.5	116	1481.5	599.8	575.8	1206	220.5	904	189	309.5	274.3	616.8	2334.5	17	2528.5	1962	15.8
554271	78113	-0.2	15.5	0.7	5.2	10.5	5.2	4.2	13	14.5	16.5	0.8	0.5	301.8	9	6.5	8.2	22626	2755.8	28253.7	3.2	-2.7	24.3	154.2	1249.5	11.3	-9.2	10.8	96.3	866.8	123.8	607.5	482.5	62	760	356.3	717.3	935.5	164.5	975	196.5	189.5	156.8	514.8	1626.5	19	1781.5	535.5	74.8
633482	48827	-2.2	1034.5	-4.3	31.7	7.5	164.2	600.2	12	9626.5	13	21.8	-5.5	32947.8	-4	3117	2227.2	69279	72717.8	24971.7	18.7	4.8	133.3	236.2	784.5	4.8	14.3	122.3	620.3	2056.8	1323.8	1587	2204.5	297	2430	1291.3	1686.8	2399.5	1409.5	2152.5	1210.5	660.5	586.8	1566.3	2229	19	2554.5	2826	174.8
636300	126291	20.8	30.5	37.2	17.2	20	26.2	14.2	-0.5	55.5	87	27.8	9.5	31.8	11.5	89	43.7	28224.5	64627.3	29080.7	6.2	12.8	42.3	185.2	15085	35.3	29.3	61.3	328.8	1937.3	1036.8	1043.5	1204	288	2022.5	921.3	1198.8	1862	789	1603	844.5	496.5	431.8	962.8	2631.5	16	3295.5	1648	18.8
667335	3629	-5.2	3.5	19.7	-0.8	7.5	4.2	-14.8	4.5	9.5	22	-2.7	-4.5	2.8	-24.5	13	12.7	10.5	967.3	3204.7	5.7	-1.7	14.3	-7.8	12.5	2.3	-9.2	53.8	37.3	639.8	74.3	75	10.5	88	620.5	145.8	205.8	988	88.5	414.5	43.5	256.5	193.8	452.8	2289	30	2730	40	20.8
691534	69313	-3.2	-3	-17.3	-7.8	14.5	4.2	-10.8	-3	13.5	-3	-2.2	3.5	-5.2	-0.5	-14	10.7	3026.5	200.3	32584.7	-0.3	-23.7	-0.7	156.2	2945.5	16.3	-2.2	20.8	93.3	1236.8	147.3	565	358.5	182	1416.5	659.3	671.8	1263	317.5	1002.5	109.5	321	211.3	674.8	2183	43	2477.5	1354	38.8
692563	16386.5	-5.2	2.5	2.7	2.2	-15.5	5.2	-30.8	8.5	6.5	1	-14.2	-35.5	-16.7	-17	15.5	10.7	41.5	152.3	-5722.8	-4.8	-12.7	5.3	38319.2	97424	9.8	-24.7	40.8	81.8	1510.3	204.3	1042	858.5	188.5	1634.5	628.3	1076.3	1646.5	581.5	980	78.5	408	298.8	776.3	2401	13	2934.5	98.5	8.8
698443	49595	-7.2	-11	15.7	-0.8	-3.5	14.2	-4.3	10.5	42	18.5	4.8	24.5	22.3	20.5	837	17.7	49316.5	87162.8	43514.2	10.2	-4.7	-2.7	87929.2	133764.5	14.3	-18.7	62.8	412.3	1580.3	308.3	320	289	400	1865.5	822.3	219.3	1677.5	781.5	919	519.5	516	352.8	774.8	2542	11	2593.5	1414.5	24.8
709288	65728	-5.7	10.5	-8.3	-10.8	-13.5	-8.8	-8.8	10.5	3.5	-21	5.3	-7.5	4.8	-10.5	12	-11.3	17352.5	37436.3	34842.7	-3.8	-15.7	14.3	18.7	-26	2.3	-14.7	32.8	149.8	775.8	292.8	135.5	163.5	191	724.5	304.3	350.8	1048	202	670	64.5	241.5	303.8	483.8	1430	4	2143.5	143.5	13.3
710992	11933	-4.2	16.5	8.7	13.2	16.5	2.2	-16.3	10.5	8.5	20	-13.2	-5.5	7.8	1.5	3	0.2	49.5	68.3	10817.7	-9.8	-10.7	3.8	25.7	-6.5	3.3	3.3	9.8	35.8	449.8	22.8	24	18	38	398.5	132.8	50.3	577	74.5	193	6.5	131.5	121.8	182.8	1709	2	1179	58	14.3
731392	82955.5	9.8	12.5	0.7	23.7	31.5	-0.3	12.2	8.5	20.5	15	16.8	0.5	22.8	-21.5	31	69.7	12442.5	35329.8	8955.2	16.2	17.3	61.3	1619.2	32915.5	10.3	24.8	19.8	150.3	945.8	323.8	186.5	171.5	129.5	1253.5	451.3	968.8	1439	440	829.5	44	220.5	244.8	441.8	2107.5	2	2519.5	1258	12.8
746016	27781.5	43.3	2.5	8.7	9.2	2.5	19.2	22.2	47	38.5	33.5	18.8	18.5	68.8	30.5	31	41.7	927	1129.3	14646.7	11.2	19.3	5.3	-29.8	0.5	30.3	56.3	42.8	83.3	1140.8	189.3	418.5	379.5	150	1274.5	434.3	684.8	1477	200.5	936	72.5	249.5	312.3	646.3	2330	12	2542.5	335	20.3
778292	142599	1.8	13.5	8.7	21.2	11	17.2	-20.8	-7.5	18.5	15.5	10.8	6.5	14.8	-2.5	3	9.2	1664.5	9542.3	24831.7	8.2	-5.7	-5.7	911.7	29016	14.3	-10.7	3.3	100.3	237.3	77.8	16	26.5	133.5	237.5	43.8	21.8	831	47.5	284	23.5	292.5	322.3	430.8	1732	14.5	2090.5	99	211.8
779710	122368	-1.2	11	1.2	4.2	14.5	-7.3	-9.8	9.5	356	19	2.8	-16.5	7503.8	-23.5	61254	5681.7	73969.5	100455.8	47902.2	0.2	3.3	25.8	134.2	4918	2.8	-6.7	2.8	130.3	1510.8	230.3	400	104	201.5	1626.5	744.3	981.8	2213	498.5	1337	258.5	514.5	754.8	1400.8	2992	10	1454	667	24.8
792092	25314	-6.2	-0.5	15.7	33.2	4.5	12.2	-18.8	-8	22.5	27	1.8	-8.5	13.8	-29.5	55	17.2	39457.5	71064.8	28137.7	2.2	-9.7	15.3	-18.8	0.5	6.3	15.3	20.3	448.3	1656.3	489.3	434.5	461	452	1774.5	838.3	624.8	1695	653	1109	185.5	381.5	392.8	718.8	2110.5	23	2340.5	1880	3.8
857471	675	3.8	9.5	15.7	2.2	-4	2.2	-22.8	13	31	37	1.8	23.5	8.3	-10.5	7	-6.3	6140.5	1302.3	-3616.3	6.2	8.3	164.3	1477.2	11184	1.3	13.3	45.8	204.3	1868.8	548.8	548	897	243	1993	1083.3	363.8	1537	830.5	633.5	562.5	406	285.8	574.8	2390	10.5	1388.5	160.5	15.8
874905	126489	-5.7	-18.5	0.7	-1.3	-7.5	-0.8	-4.8	12.5	11.5	-8	-2.2	-31	16.3	-34.5	8	-10.3	11391.5	15622.3	25588.7	-6.8	-9.7	-0.7	12411.2	104314.5	-0.7	-20.7	38.8	115.8	814.3	259.3	550	305.5	250	895	258.3	517.8	1223.5	291	665	306.5	96.5	152.3	535.8	1922	12	2324	1593	34.8
957723	26385	-4.7	-16	6.7	-11.3	-0.5	-14.3	-20.3	-12	3	-5	-15.2	-32	6.8	-36.5	-16	-2.3	0	2.3	-10670.3	-11.3	2.8	-36.2	96.2	2835.5	-4.2	-12.2	79.8	189.3	55.8	845.8	577	760	40	62.5	-1.3	42.8	390	10.5	179	239	71.5	91.3	357.3	2010	19	2710.5	398	23.3
[truncated: 442 more columns]
