# Supplementary material for: High‐resolution definition of humoral immune response correlates of effective immunity against HIV
Source: Mol Syst Biol. 2018 Mar 26;14(3):e7881. doi: 10.15252/msb.20177881 (PMC5868198; doi:10.15252/msb.20177881)
Supplement: Supplementary file 3 — Dataset EV1 [file MSB-14-e7881-s003.zip › dataset_EV1/meta/antigens.csv]

antigen	group
93TH975.gp120	gp120
Chiang.Mai.gp120	gp120
gp120.BAL	gp120
gp120.BAL.Kif	gp120
gp120.CM	gp120
gp120.CM235	gp120
gp120.CM244	gp120
gp120.CN54	gp120
gp120.Du151	gp120
gp120.Du156.12	gp120
gp120.IIIb	gp120
gp120.JRCSF	gp120
gp120.MN	gp120
gp120.PVO	gp120
gp120.RSC3	gp120
gp120.RSC3.delta3711	gp120
gp120.SF162	gp120
gp120.TRO	gp120
gp120.YU2	gp120
gp120.ZM109F	gp120
gp120.96ZM651	gp120
gp140.BR29	gp140/SOSIP
gp140.Clade.B	gp140/SOSIP
gp140.CN54	gp140/SOSIP
gp140.Du151	gp140/SOSIP
gp140.HXBc2	gp140/SOSIP
gp140.UG21	gp140/SOSIP
SOSIP	gp140/SOSIP
gp41.HXBc2	gp41
gp41.MN	gp41
HIV1.Integrase	HIV-other
HIV1.Nef	HIV-other
HIV1.Rev	HIV-other
HIV1.Gag	HIV-other
HIV1.Vif	HIV-other
HIV1.p7	HIV-other
IIIb.pr55.Gag	HIV-other
p24.HXBc2	p24
p24.IIIb	p24
p51.HIV1.RT	HIV-other
6H.HIV1.p66	HIV-other
