# Supplementary material for: High‐resolution definition of humoral immune response correlates of effective immunity against HIV
Source: Mol Syst Biol. 2018 Mar 26;14(3):e7881. doi: 10.15252/msb.20177881 (PMC5868198; doi:10.15252/msb.20177881)
Supplement: Supplementary file 3 — Dataset EV1 [file MSB-14-e7881-s003.zip › dataset_EV1/meta/colors.csv]

group	color
FcgRI	darkseagreen
FcgRIIa	aquamarine4
FcgRIIb	yellow3
FcgRIII	#526830
IgG1	slategray1
IgG2	orange1
IgG3	steelblue3
IgG4	orangered3
C1q	purple3
lectin	plum3
IgG	gray
glycan	hotpink
gp120	#D4D2A1
gp140/SOSIP	#92DEAD
gp41	#E4B571
non-env	orchid3
EC	red2
TP	chartreuse4
UP	cadetblue3
VC	darkgoldenrod1
controller	blue
progressor	red
nonviremic	purple
viremic	orange
glycan-false	gray92
glycan-na	white
glycan-b	brown
glycan-s	#3FDBDD
glycan-g0	plum2
glycan-g1	plum3
glycan-g2	plum4
glycan-f	#97EA3C
