# Supplementary material for: High‐resolution definition of humoral immune response correlates of effective immunity against HIV
Source: Mol Syst Biol. 2018 Mar 26;14(3):e7881. doi: 10.15252/msb.20177881 (PMC5868198; doi:10.15252/msb.20177881)
Supplement: Supplementary file 3 — Dataset EV1 [file MSB-14-e7881-s003.zip › dataset_EV1/meta/detections.csv]

detection	group
FcgRI	FcgRI
FcgRIIa	FcgRIIa
FcgRIIa.H131	FcgRIIa
FcgRIIa.R131	FcgRIIa
FcgRIIb	FcgRIIb
FcgRIIIa	FcgRIII
FcgRIIIa.F158	FcgRIII
FcgRIIIa.V158	FcgRIII
FcgRIIIb	FcgRIII
FcgRIIIb.NA1	FcgRIII
FcgRIIIb.SH	FcgRIII
IgG1	IgG1
IgG2	IgG2
IgG3	IgG3
IgG4	IgG4
LCA	lectin
MBL	lectin
PNA	lectin
SNA	lectin
VVL	lectin
C1q	C1q
IgG	IgG
