# Supplementary material for: High‐resolution definition of humoral immune response correlates of effective immunity against HIV
Source: Mol Syst Biol. 2018 Mar 26;14(3):e7881. doi: 10.15252/msb.20177881 (PMC5868198; doi:10.15252/msb.20177881)
Supplement: Supplementary file 3 — Dataset EV1 [file MSB-14-e7881-s003.zip › dataset_EV1/meta/glycans.csv]

	b	s	g	f
G2FB	b	false	g2	f
G2F	false	false	g2	f
G2B	b	false	g2	false
G1FB	b	false	g1	f
G1F	false	false	g1	f
G1B	b	false	g1	false
G0FB	b	false	g0	f
G1	false	false	g1	false
G0F	false	false	g0	f
G0B	b	false	g0	false
G2S1F	false	s	g2	f
G2S1B	b	s	g2	false
G2S1	false	s	g2	false
G1S1F	false	s	g1	f
G1S1	false	s	g1	false
G2S2FB	b	s	g2	f
G2S2F	false	s	g2	f
G2S2B	b	s	g2	false
G2S2	false	s	g2	false
G0.total			g0
G1.total			g1
G2.total			g2
F.total				f
B.total	b
S.total		s
