# Supplementary material for: High‐resolution definition of humoral immune response correlates of effective immunity against HIV
Source: Mol Syst Biol. 2018 Mar 26;14(3):e7881. doi: 10.15252/msb.20177881 (PMC5868198; doi:10.15252/msb.20177881)
Supplement: Supplementary file 3 — Dataset EV1 [file MSB-14-e7881-s003.zip › dataset_EV1/meta/subjects.csv]

	class.etuv	class.cp	class.nv
753551	EC	controller	nonviremic
543444	EC	controller	nonviremic
669831	EC	controller	nonviremic
782630	EC	controller	nonviremic
724679	EC	controller	nonviremic
746326	EC	controller	nonviremic
625230	EC	controller	nonviremic
187948	EC	controller	nonviremic
943823	EC	controller	nonviremic
589081	EC	controller	nonviremic
295081	EC	controller	nonviremic
184934	EC	controller	nonviremic
961948	EC	controller	nonviremic
861845	EC	controller	nonviremic
763012	EC	controller	nonviremic
164647	EC	controller	nonviremic
269198	EC	controller	nonviremic
492262	EC	controller	nonviremic
738052	EC	controller	nonviremic
490180	EC	controller	nonviremic
133537	EC	controller	nonviremic
670277	EC	controller	nonviremic
513662	EC	controller	nonviremic
420380	EC	controller	nonviremic
701998	EC	controller	nonviremic
420377	EC	controller	nonviremic
237150	EC	controller	nonviremic
615167	EC	controller	nonviremic
830183	EC	controller	nonviremic
113706	EC	controller	nonviremic
236903	EC	controller	nonviremic
109477	EC	controller	nonviremic
843065	EC	controller	nonviremic
551970	EC	controller	nonviremic
875699	EC	controller	nonviremic
795613	EC	controller	nonviremic
814313	EC	controller	nonviremic
939296	EC	controller	nonviremic
609736	EC	controller	nonviremic
757726	EC	controller	nonviremic
975508	EC	controller	nonviremic
241747	EC	controller	nonviremic
976531	EC	controller	nonviremic
988596	EC	controller	nonviremic
100681	EC	controller	nonviremic
421413	TP	progressor	nonviremic
107889	TP	progressor	nonviremic
390573	TP	progressor	nonviremic
308811	TP	progressor	nonviremic
514023	TP	progressor	nonviremic
538977	TP	progressor	nonviremic
101013	TP	progressor	nonviremic
721729	TP	progressor	nonviremic
205444	TP	progressor	nonviremic
362517	TP	progressor	nonviremic
214456	TP	progressor	nonviremic
411865	TP	progressor	nonviremic
545667	TP	progressor	nonviremic
659715	TP	progressor	nonviremic
425195	TP	progressor	nonviremic
416227	TP	progressor	nonviremic
784766	TP	progressor	nonviremic
799033	TP	progressor	nonviremic
714027	TP	progressor	nonviremic
846280	TP	progressor	nonviremic
930173	TP	progressor	nonviremic
621635	TP	progressor	nonviremic
264783	TP	progressor	nonviremic
820694	TP	progressor	nonviremic
225770	TP	progressor	nonviremic
498553	TP	progressor	nonviremic
759010	TP	progressor	nonviremic
350534	TP	progressor	nonviremic
378469	TP	progressor	nonviremic
765757	TP	progressor	nonviremic
991902	TP	progressor	nonviremic
401992	TP	progressor	nonviremic
516917	TP	progressor	nonviremic
440871	TP	progressor	nonviremic
703943	TP	progressor	nonviremic
753068	TP	progressor	nonviremic
384682	TP	progressor	nonviremic
824476	TP	progressor	nonviremic
949964	TP	progressor	nonviremic
573015	TP	progressor	nonviremic
985170	TP	progressor	nonviremic
734962	TP	progressor	nonviremic
429234	TP	progressor	nonviremic
854094	TP	progressor	nonviremic
171545	UP	progressor	viremic
197059	UP	progressor	viremic
779710	UP	progressor	viremic
709288	UP	progressor	viremic
307339	UP	progressor	viremic
533621	UP	progressor	viremic
519446	UP	progressor	viremic
239667	UP	progressor	viremic
436457	UP	progressor	viremic
857471	UP	progressor	viremic
691534	UP	progressor	viremic
554271	UP	progressor	viremic
506700	UP	progressor	viremic
184452	UP	progressor	viremic
633482	UP	progressor	viremic
692563	UP	progressor	viremic
169778	UP	progressor	viremic
427146	UP	progressor	viremic
731392	UP	progressor	viremic
339284	UP	progressor	viremic
539068	UP	progressor	viremic
143730	UP	progressor	viremic
710992	UP	progressor	viremic
792092	UP	progressor	viremic
874905	UP	progressor	viremic
698443	UP	progressor	viremic
482305	UP	progressor	viremic
667335	UP	progressor	viremic
471788	UP	progressor	viremic
778292	UP	progressor	viremic
462928	UP	progressor	viremic
636300	UP	progressor	viremic
233232	UP	progressor	viremic
387879	UP	progressor	viremic
224057	UP	progressor	viremic
957723	UP	progressor	viremic
472789	UP	progressor	viremic
132848	UP	progressor	viremic
746016	UP	progressor	viremic
181260	UP	progressor	viremic
230479	UP	progressor	viremic
488423	VC	controller	viremic
511582	VC	controller	viremic
569382	VC	controller	viremic
214965	VC	controller	viremic
184538	VC	controller	viremic
466814	VC	controller	viremic
252890	VC	controller	viremic
314293	VC	controller	viremic
607759	VC	controller	viremic
151881	VC	controller	viremic
814949	VC	controller	viremic
389876	VC	controller	viremic
314532	VC	controller	viremic
333737	VC	controller	viremic
821839	VC	controller	viremic
851870	VC	controller	viremic
184809	VC	controller	viremic
938105	VC	controller	viremic
103797	VC	controller	viremic
915856	VC	controller	viremic
965676	VC	controller	viremic
789566	VC	controller	viremic
694604	VC	controller	viremic
535210	VC	controller	viremic
431070	VC	controller	viremic
453231	VC	controller	viremic
530919	VC	controller	viremic
504586	VC	controller	viremic
748754	VC	controller	viremic
373255	VC	controller	viremic
916549	VC	controller	viremic
403839	VC	controller	viremic
125290	VC	controller	viremic
191697	VC	controller	viremic
657035	VC	controller	viremic
128522	VC	controller	viremic
161178	VC	controller	viremic
973710	VC	controller	viremic
987427	VC	controller	viremic
234123	VC	controller	viremic
434649	VC	controller	viremic
387740	VC	controller	viremic
572863	VC	controller	viremic
298580	VC	controller	viremic
872400	VC	controller	viremic
430563	VC	controller	viremic
477889	VC	controller	viremic
367794	VC	controller	viremic
190469	VC	controller	viremic
206690	VC	controller	viremic
585670	VC	controller	viremic
