# Supplementary material for: High‐resolution definition of humoral immune response correlates of effective immunity against HIV
Source: Mol Syst Biol. 2018 Mar 26;14(3):e7881. doi: 10.15252/msb.20177881 (PMC5868198; doi:10.15252/msb.20177881)
Supplement: Supplementary file 4 — Dataset EV2 [file MSB-14-e7881-s004.zip]

Archive with 14 entries (11 files):
- dataset_EV2/
- dataset_EV2/EC.cys
- dataset_EV2/readme.txt
- dataset_EV2/TP.cys
- dataset_EV2/UP.cys
- dataset_EV2/VC.cys
- __MACOSX/
- __MACOSX/._dataset_EV2
- __MACOSX/dataset_EV2/
- __MACOSX/dataset_EV2/._EC.cys
- __MACOSX/dataset_EV2/._readme.txt
- __MACOSX/dataset_EV2/._TP.cys
- __MACOSX/dataset_EV2/._UP.cys
- __MACOSX/dataset_EV2/._VC.cys
