# Supplementary material for: High‐resolution definition of humoral immune response correlates of effective immunity against HIV
Source: Mol Syst Biol. 2018 Mar 26;14(3):e7881. doi: 10.15252/msb.20177881 (PMC5868198; doi:10.15252/msb.20177881)
Supplement: Supplementary file 4 — Dataset EV2 [file MSB-14-e7881-s004.zip › dataset_EV2/readme.txt]

Cytoscape files for G. Alter et al., "High-resolution definition of humoral correlates of effective immunity against HIV", Molecular Systems Biology, 2018

Each network presents correlations among features within one group of subjects. Networks were generated from the input data so as to include features with at least 0.4 Pearson correlation at an unadjusted p-value of 0.05 or better. Edge colors were linearly mapped from -1 (orange) to 0 (white) to 1 (blue) and
line styles set according to three different p-value thresholds (<0.05: thin dotted; <0.01: medium
dashed; 0.001: thick solid).
