# Supplementary material for: High‐resolution definition of humoral immune response correlates of effective immunity against HIV
Source: Mol Syst Biol. 2018 Mar 26;14(3):e7881. doi: 10.15252/msb.20177881 (PMC5868198; doi:10.15252/msb.20177881)
Supplement: Supplementary file 5 — Dataset EV3 [file MSB-14-e7881-s005.zip]

Archive with 422 entries (343 files):
- dataset_EV3/
- dataset_EV3/readme.txt
- dataset_EV3/Fc.array/
- dataset_EV3/Fc.array/ADCC/
- dataset_EV3/Fc.array/ADCC/coeff-path.pdf
- dataset_EV3/Fc.array/ADCC/summary.txt
- dataset_EV3/Fc.array/ADCC/lambda.min/
- dataset_EV3/Fc.array/ADCC/lambda.min/cv-reps.csv
- dataset_EV3/Fc.array/ADCC/lambda.min/cv-results.pdf
- dataset_EV3/Fc.array/ADCC/lambda.min/cvmod-scatter.csv
- dataset_EV3/Fc.array/ADCC/lambda.min/cvmod-scatter.pdf
- dataset_EV3/Fc.array/ADCC/lambda.min/fullmod-coeffs.csv
- dataset_EV3/Fc.array/ADCC/lambda.min/fullmod-coeffs.pdf
- dataset_EV3/Fc.array/ADCC/lambda.min/score-details.txt
- dataset_EV3/Fc.array/ADCD/
- dataset_EV3/Fc.array/ADCD/coeff-path.pdf
- dataset_EV3/Fc.array/ADCD/summary.txt
- dataset_EV3/Fc.array/ADCD/lambda.min/
- dataset_EV3/Fc.array/ADCD/lambda.min/cv-reps.csv
- dataset_EV3/Fc.array/ADCD/lambda.min/cv-results.pdf
- dataset_EV3/Fc.array/ADCD/lambda.min/cvmod-scatter.csv
- dataset_EV3/Fc.array/ADCD/lambda.min/cvmod-scatter.pdf
- dataset_EV3/Fc.array/ADCD/lambda.min/fullmod-coeffs.csv
- dataset_EV3/Fc.array/ADCD/lambda.min/fullmod-coeffs.pdf
- dataset_EV3/Fc.array/ADCD/lambda.min/score-details.txt
- dataset_EV3/Fc.array/ADNP/
- dataset_EV3/Fc.array/ADNP/coeff-path.pdf
- dataset_EV3/Fc.array/ADNP/summary.txt
- dataset_EV3/Fc.array/ADNP/lambda.min/
- dataset_EV3/Fc.array/ADNP/lambda.min/cv-reps.csv
- dataset_EV3/Fc.array/ADNP/lambda.min/cv-results.pdf
- dataset_EV3/Fc.array/ADNP/lambda.min/cvmod-scatter.csv
- dataset_EV3/Fc.array/ADNP/lambda.min/cvmod-scatter.pdf
- dataset_EV3/Fc.array/ADNP/lambda.min/fullmod-coeffs.csv
- dataset_EV3/Fc.array/ADNP/lambda.min/fullmod-coeffs.pdf
- dataset_EV3/Fc.array/ADNP/lambda.min/score-details.txt
- dataset_EV3/Fc.array/CD107a/
- dataset_EV3/Fc.array/CD107a/coeff-path.pdf
- dataset_EV3/Fc.array/CD107a/summary.txt
- dataset_EV3/Fc.array/CD107a/lambda.min/
- dataset_EV3/Fc.array/CD107a/lambda.min/cv-reps.csv
- dataset_EV3/Fc.array/CD107a/lambda.min/cv-results.pdf
- dataset_EV3/Fc.array/CD107a/lambda.min/cvmod-scatter.csv
- dataset_EV3/Fc.array/CD107a/lambda.min/cvmod-scatter.pdf
- dataset_EV3/Fc.array/CD107a/lambda.min/fullmod-coeffs.csv
- dataset_EV3/Fc.array/CD107a/lambda.min/fullmod-coeffs.pdf
- dataset_EV3/Fc.array/CD107a/lambda.min/score-details.txt
- dataset_EV3/Fc.array/class.cp/
- dataset_EV3/Fc.array/class.cp/coeff-path.pdf
- dataset_EV3/Fc.array/class.cp/summary.txt
- dataset_EV3/Fc.array/class.cp/lambda.min/
- dataset_EV3/Fc.array/class.cp/lambda.min/cv-reps.csv
- dataset_EV3/Fc.array/class.cp/lambda.min/cv-results.pdf
- dataset_EV3/Fc.array/class.cp/lambda.min/cvmod-box.pdf
- dataset_EV3/Fc.array/class.cp/lambda.min/fullmod-coeffs.csv
- dataset_EV3/Fc.array/class.cp/lambda.min/fullmod-coeffs.pdf
- dataset_EV3/Fc.array/class.cp/lambda.min/score-details.txt
- dataset_EV3/Fc.array/class.etuv/
- dataset_EV3/Fc.array/class.etuv/coeff-path.pdf
- dataset_EV3/Fc.array/class.etuv/summary.txt
- dataset_EV3/Fc.array/class.etuv/lambda.min/
- dataset_EV3/Fc.array/class.etuv/lambda.min/cv-reps.csv
- dataset_EV3/Fc.array/class.etuv/lambda.min/cv-results.pdf
- dataset_EV3/Fc.array/class.etuv/lambda.min/cvmod-box.pdf
- dataset_EV3/Fc.array/class.etuv/lambda.min/fullmod-coeffs.csv
- dataset_EV3/Fc.array/class.etuv/lambda.min/fullmod-coeffs.pdf
- dataset_EV3/Fc.array/class.etuv/lambda.min/p24_in_EC_for_response_to_review.csv
- dataset_EV3/Fc.array/class.etuv/lambda.min/p24_in_EC_for_response_to_review.xlsx
- dataset_EV3/Fc.array/class.etuv/lambda.min/score-details.txt
- dataset_EV3/Fc.array/class.nv/
- dataset_EV3/Fc.array/class.nv/coeff-path.pdf
- dataset_EV3/Fc.array/class.nv/summary.txt
- dataset_EV3/Fc.array/class.nv/lambda.min/
- dataset_EV3/Fc.array/class.nv/lambda.min/cv-reps.csv
- dataset_EV3/Fc.array/class.nv/lambda.min/cv-results.pdf
- dataset_EV3/Fc.array/class.nv/lambda.min/cvmod-box.pdf
- dataset_EV3/Fc.array/class.nv/lambda.min/fullmod-coeffs.csv
- dataset_EV3/Fc.array/class.nv/lambda.min/fullmod-coeffs.pdf
- dataset_EV3/Fc.array/class.nv/lambda.min/score-details.txt
- dataset_EV3/Fc.array/IFNy/
- dataset_EV3/Fc.array/IFNy/coeff-path.pdf
- dataset_EV3/Fc.array/IFNy/summary.txt
- dataset_EV3/Fc.array/IFNy/lambda.min/
- dataset_EV3/Fc.array/IFNy/lambda.min/cv-reps.csv
- dataset_EV3/Fc.array/IFNy/lambda.min/cv-results.pdf
- dataset_EV3/Fc.array/IFNy/lambda.min/cvmod-scatter.csv
- dataset_EV3/Fc.array/IFNy/lambda.min/cvmod-scatter.pdf
- dataset_EV3/Fc.array/IFNy/lambda.min/fullmod-coeffs.csv
- dataset_EV3/Fc.array/IFNy/lambda.min/fullmod-coeffs.pdf
- dataset_EV3/Fc.array/IFNy/lambda.min/score-details.txt
- dataset_EV3/Fc.array/MIP1b/
- dataset_EV3/Fc.array/MIP1b/coeff-path.pdf
- dataset_EV3/Fc.array/MIP1b/summary.txt
- dataset_EV3/Fc.array/MIP1b/lambda.min/
- dataset_EV3/Fc.array/MIP1b/lambda.min/cv-reps.csv
- dataset_EV3/Fc.array/MIP1b/lambda.min/cv-results.pdf
- dataset_EV3/Fc.array/MIP1b/lambda.min/cvmod-scatter.csv
- dataset_EV3/Fc.array/MIP1b/lambda.min/cvmod-scatter.pdf
- dataset_EV3/Fc.array/MIP1b/lambda.min/fullmod-coeffs.csv
- dataset_EV3/Fc.array/MIP1b/lambda.min/fullmod-coeffs.pdf
- dataset_EV3/Fc.array/MIP1b/lambda.min/score-details.txt
- dataset_EV3/Fc.array.plus.glycan/
- dataset_EV3/Fc.array.plus.glycan/ADCC/
- dataset_EV3/Fc.array.plus.glycan/ADCC/coeff-path.pdf
- dataset_EV3/Fc.array.plus.glycan/ADCC/summary.txt
- dataset_EV3/Fc.array.plus.glycan/ADCC/lambda.min/
- dataset_EV3/Fc.array.plus.glycan/ADCC/lambda.min/cv-reps.csv
- dataset_EV3/Fc.array.plus.glycan/ADCC/lambda.min/cv-results.pdf
- dataset_EV3/Fc.array.plus.glycan/ADCC/lambda.min/cvmod-scatter.csv
- dataset_EV3/Fc.array.plus.glycan/ADCC/lambda.min/cvmod-scatter.pdf
- dataset_EV3/Fc.array.plus.glycan/ADCC/lambda.min/fullmod-coeffs.csv
- dataset_EV3/Fc.array.plus.glycan/ADCC/lambda.min/fullmod-coeffs.pdf
- dataset_EV3/Fc.array.plus.glycan/ADCC/lambda.min/score-details.txt
- dataset_EV3/glycan/
- dataset_EV3/glycan/class.nv/
- dataset_EV3/glycan/class.nv/coeff-path.pdf
- dataset_EV3/glycan/class.nv/summary.txt
- dataset_EV3/glycan/class.nv/lambda.min/
- dataset_EV3/glycan/class.nv/lambda.min/cv-reps.csv
- dataset_EV3/glycan/class.nv/lambda.min/cv-results.pdf
- dataset_EV3/glycan/class.nv/lambda.min/cvmod-box.pdf
- dataset_EV3/glycan/class.nv/lambda.min/fullmod-coeffs.csv
- dataset_EV3/glycan/class.nv/lambda.min/fullmod-coeffs.pdf
- dataset_EV3/glycan/class.nv/lambda.min/score-details.txt
- dataset_EV3/titer/
- dataset_EV3/titer/ADCC/
- dataset_EV3/titer/ADCC/coeff-path.pdf
- dataset_EV3/titer/ADCC/summary.txt
- dataset_EV3/titer/ADCC/lambda.min/
- dataset_EV3/titer/ADCC/lambda.min/cv-reps.csv
- dataset_EV3/titer/ADCC/lambda.min/cv-results.pdf
- dataset_EV3/titer/ADCC/lambda.min/cvmod-scatter.csv
- dataset_EV3/titer/ADCC/lambda.min/cvmod-scatter.pdf
- dataset_EV3/titer/ADCC/lambda.min/fullmod-coeffs.csv
- dataset_EV3/titer/ADCC/lambda.min/fullmod-coeffs.pdf
- dataset_EV3/titer/ADCC/lambda.min/score-details.txt
- dataset_EV3/titer/ADCD/
- dataset_EV3/titer/ADCD/coeff-path.pdf
- dataset_EV3/titer/ADCD/summary.txt
- dataset_EV3/titer/ADCD/lambda.min/
- dataset_EV3/titer/ADCD/lambda.min/cv-reps.csv
- dataset_EV3/titer/ADCD/lambda.min/cv-results.pdf
- dataset_EV3/titer/ADCD/lambda.min/cvmod-scatter.csv
- dataset_EV3/titer/ADCD/lambda.min/cvmod-scatter.pdf
- dataset_EV3/titer/ADCD/lambda.min/fullmod-coeffs.csv
- dataset_EV3/titer/ADCD/lambda.min/fullmod-coeffs.pdf
- dataset_EV3/titer/ADCD/lambda.min/score-details.txt
- dataset_EV3/titer/ADNP/
- dataset_EV3/titer/ADNP/coeff-path.pdf
- dataset_EV3/titer/ADNP/summary.txt
- dataset_EV3/titer/ADNP/lambda.min/
- dataset_EV3/titer/ADNP/lambda.min/cv-reps.csv
- dataset_EV3/titer/ADNP/lambda.min/cv-results.pdf
- dataset_EV3/titer/ADNP/lambda.min/cvmod-scatter.csv
- dataset_EV3/titer/ADNP/lambda.min/cvmod-scatter.pdf
- dataset_EV3/titer/ADNP/lambda.min/fullmod-coeffs.csv
- dataset_EV3/titer/ADNP/lambda.min/fullmod-coeffs.pdf
- dataset_EV3/titer/ADNP/lambda.min/score-details.txt
- dataset_EV3/titer/CD107a/
- dataset_EV3/titer/CD107a/coeff-path.pdf
- dataset_EV3/titer/CD107a/summary.txt
- dataset_EV3/titer/CD107a/lambda.min/
- dataset_EV3/titer/CD107a/lambda.min/cv-reps.csv
- dataset_EV3/titer/CD107a/lambda.min/cv-results.pdf
- dataset_EV3/titer/CD107a/lambda.min/cvmod-scatter.csv
- dataset_EV3/titer/CD107a/lambda.min/cvmod-scatter.pdf
- dataset_EV3/titer/CD107a/lambda.min/fullmod-coeffs.csv
- dataset_EV3/titer/CD107a/lambda.min/fullmod-coeffs.pdf
- dataset_EV3/titer/CD107a/lambda.min/score-details.txt
- dataset_EV3/titer/IFNy/
- dataset_EV3/titer/IFNy/coeff-path.pdf
- dataset_EV3/titer/IFNy/summary.txt
- dataset_EV3/titer/IFNy/lambda.min/
- dataset_EV3/titer/IFNy/lambda.min/cv-reps.csv
- dataset_EV3/titer/IFNy/lambda.min/cv-results.pdf
- dataset_EV3/titer/IFNy/lambda.min/cvmod-scatter.csv
- dataset_EV3/titer/IFNy/lambda.min/cvmod-scatter.pdf
- dataset_EV3/titer/IFNy/lambda.min/fullmod-coeffs.csv
- dataset_EV3/titer/IFNy/lambda.min/fullmod-coeffs.pdf
- dataset_EV3/titer/IFNy/lambda.min/score-details.txt
- dataset_EV3/titer/MIP1b/
- dataset_EV3/titer/MIP1b/coeff-path.pdf
- dataset_EV3/titer/MIP1b/summary.txt
- dataset_EV3/titer/MIP1b/lambda.min/
- dataset_EV3/titer/MIP1b/lambda.min/cv-reps.csv
- dataset_EV3/titer/MIP1b/lambda.min/cv-results.pdf
- dataset_EV3/titer/MIP1b/lambda.min/cvmod-scatter.csv
- dataset_EV3/titer/MIP1b/lambda.min/cvmod-scatter.pdf
- dataset_EV3/titer/MIP1b/lambda.min/fullmod-coeffs.csv
- dataset_EV3/titer/MIP1b/lambda.min/fullmod-coeffs.pdf
- dataset_EV3/titer/MIP1b/lambda.min/score-details.txt
- __MACOSX/
- __MACOSX/._dataset_EV3
- __MACOSX/dataset_EV3/
- __MACOSX/dataset_EV3/._Fc.array
- __MACOSX/dataset_EV3/._Fc.array.plus.glycan
- __MACOSX/dataset_EV3/._glycan
- __MACOSX/dataset_EV3/._readme.txt
- __MACOSX/dataset_EV3/._titer
- __MACOSX/dataset_EV3/Fc.array/
- __MACOSX/dataset_EV3/Fc.array/._ADCC
- __MACOSX/dataset_EV3/Fc.array/._ADCD
- __MACOSX/dataset_EV3/Fc.array/._ADNP
- __MACOSX/dataset_EV3/Fc.array/._CD107a
- __MACOSX/dataset_EV3/Fc.array/._class.cp
- __MACOSX/dataset_EV3/Fc.array/._class.etuv
- __MACOSX/dataset_EV3/Fc.array/._class.nv
- __MACOSX/dataset_EV3/Fc.array/._IFNy
- __MACOSX/dataset_EV3/Fc.array/._MIP1b
- __MACOSX/dataset_EV3/Fc.array/ADCC/
- __MACOSX/dataset_EV3/Fc.array/ADCC/._coeff-path.pdf
- __MACOSX/dataset_EV3/Fc.array/ADCC/._lambda.min
- __MACOSX/dataset_EV3/Fc.array/ADCC/._summary.txt
- __MACOSX/dataset_EV3/Fc.array/ADCC/lambda.min/
- __MACOSX/dataset_EV3/Fc.array/ADCC/lambda.min/._cv-reps.csv
- __MACOSX/dataset_EV3/Fc.array/ADCC/lambda.min/._cv-results.pdf
- __MACOSX/dataset_EV3/Fc.array/ADCC/lambda.min/._cvmod-scatter.csv
- __MACOSX/dataset_EV3/Fc.array/ADCC/lambda.min/._cvmod-scatter.pdf
- __MACOSX/dataset_EV3/Fc.array/ADCC/lambda.min/._fullmod-coeffs.csv
- __MACOSX/dataset_EV3/Fc.array/ADCC/lambda.min/._fullmod-coeffs.pdf
- __MACOSX/dataset_EV3/Fc.array/ADCC/lambda.min/._score-details.txt
- __MACOSX/dataset_EV3/Fc.array/ADCD/
- __MACOSX/dataset_EV3/Fc.array/ADCD/._coeff-path.pdf
- __MACOSX/dataset_EV3/Fc.array/ADCD/._lambda.min
- __MACOSX/dataset_EV3/Fc.array/ADCD/._summary.txt
- __MACOSX/dataset_EV3/Fc.array/ADCD/lambda.min/
- __MACOSX/dataset_EV3/Fc.array/ADCD/lambda.min/._cv-reps.csv
- __MACOSX/dataset_EV3/Fc.array/ADCD/lambda.min/._cv-results.pdf
- __MACOSX/dataset_EV3/Fc.array/ADCD/lambda.min/._cvmod-scatter.csv
- __MACOSX/dataset_EV3/Fc.array/ADCD/lambda.min/._cvmod-scatter.pdf
- __MACOSX/dataset_EV3/Fc.array/ADCD/lambda.min/._fullmod-coeffs.csv
- __MACOSX/dataset_EV3/Fc.array/ADCD/lambda.min/._fullmod-coeffs.pdf
- __MACOSX/dataset_EV3/Fc.array/ADCD/lambda.min/._score-details.txt
- __MACOSX/dataset_EV3/Fc.array/ADNP/
- __MACOSX/dataset_EV3/Fc.array/ADNP/._coeff-path.pdf
- __MACOSX/dataset_EV3/Fc.array/ADNP/._lambda.min
- __MACOSX/dataset_EV3/Fc.array/ADNP/._summary.txt
- __MACOSX/dataset_EV3/Fc.array/ADNP/lambda.min/
- __MACOSX/dataset_EV3/Fc.array/ADNP/lambda.min/._cv-reps.csv
- __MACOSX/dataset_EV3/Fc.array/ADNP/lambda.min/._cv-results.pdf
- __MACOSX/dataset_EV3/Fc.array/ADNP/lambda.min/._cvmod-scatter.csv
- __MACOSX/dataset_EV3/Fc.array/ADNP/lambda.min/._cvmod-scatter.pdf
- __MACOSX/dataset_EV3/Fc.array/ADNP/lambda.min/._fullmod-coeffs.csv
- __MACOSX/dataset_EV3/Fc.array/ADNP/lambda.min/._fullmod-coeffs.pdf
- __MACOSX/dataset_EV3/Fc.array/ADNP/lambda.min/._score-details.txt
- __MACOSX/dataset_EV3/Fc.array/CD107a/
- __MACOSX/dataset_EV3/Fc.array/CD107a/._coeff-path.pdf
- __MACOSX/dataset_EV3/Fc.array/CD107a/._lambda.min
- __MACOSX/dataset_EV3/Fc.array/CD107a/._summary.txt
- __MACOSX/dataset_EV3/Fc.array/CD107a/lambda.min/
- __MACOSX/dataset_EV3/Fc.array/CD107a/lambda.min/._cv-reps.csv
- __MACOSX/dataset_EV3/Fc.array/CD107a/lambda.min/._cv-results.pdf
- __MACOSX/dataset_EV3/Fc.array/CD107a/lambda.min/._cvmod-scatter.csv
- __MACOSX/dataset_EV3/Fc.array/CD107a/lambda.min/._cvmod-scatter.pdf
- __MACOSX/dataset_EV3/Fc.array/CD107a/lambda.min/._fullmod-coeffs.csv
- __MACOSX/dataset_EV3/Fc.array/CD107a/lambda.min/._fullmod-coeffs.pdf
- __MACOSX/dataset_EV3/Fc.array/CD107a/lambda.min/._score-details.txt
- __MACOSX/dataset_EV3/Fc.array/class.cp/
- __MACOSX/dataset_EV3/Fc.array/class.cp/._coeff-path.pdf
- __MACOSX/dataset_EV3/Fc.array/class.cp/._lambda.min
- __MACOSX/dataset_EV3/Fc.array/class.cp/._summary.txt
- __MACOSX/dataset_EV3/Fc.array/class.cp/lambda.min/
- __MACOSX/dataset_EV3/Fc.array/class.cp/lambda.min/._cv-reps.csv
- __MACOSX/dataset_EV3/Fc.array/class.cp/lambda.min/._cv-results.pdf
- __MACOSX/dataset_EV3/Fc.array/class.cp/lambda.min/._cvmod-box.pdf
- __MACOSX/dataset_EV3/Fc.array/class.cp/lambda.min/._fullmod-coeffs.csv
- __MACOSX/dataset_EV3/Fc.array/class.cp/lambda.min/._fullmod-coeffs.pdf
- __MACOSX/dataset_EV3/Fc.array/class.cp/lambda.min/._score-details.txt
- __MACOSX/dataset_EV3/Fc.array/class.etuv/
- __MACOSX/dataset_EV3/Fc.array/class.etuv/._coeff-path.pdf
- __MACOSX/dataset_EV3/Fc.array/class.etuv/._lambda.min
- __MACOSX/dataset_EV3/Fc.array/class.etuv/._summary.txt
- __MACOSX/dataset_EV3/Fc.array/class.etuv/lambda.min/
- __MACOSX/dataset_EV3/Fc.array/class.etuv/lambda.min/._cv-reps.csv
- __MACOSX/dataset_EV3/Fc.array/class.etuv/lambda.min/._cv-results.pdf
- __MACOSX/dataset_EV3/Fc.array/class.etuv/lambda.min/._cvmod-box.pdf
- __MACOSX/dataset_EV3/Fc.array/class.etuv/lambda.min/._fullmod-coeffs.csv
- __MACOSX/dataset_EV3/Fc.array/class.etuv/lambda.min/._fullmod-coeffs.pdf
- __MACOSX/dataset_EV3/Fc.array/class.etuv/lambda.min/._p24_in_EC_for_response_to_review.csv
- __MACOSX/dataset_EV3/Fc.array/class.etuv/lambda.min/._p24_in_EC_for_response_to_review.xlsx
- __MACOSX/dataset_EV3/Fc.array/class.etuv/lambda.min/._score-details.txt
- __MACOSX/dataset_EV3/Fc.array/class.nv/
- __MACOSX/dataset_EV3/Fc.array/class.nv/._coeff-path.pdf
- __MACOSX/dataset_EV3/Fc.array/class.nv/._lambda.min
- __MACOSX/dataset_EV3/Fc.array/class.nv/._summary.txt
- __MACOSX/dataset_EV3/Fc.array/class.nv/lambda.min/
- __MACOSX/dataset_EV3/Fc.array/class.nv/lambda.min/._cv-reps.csv
- __MACOSX/dataset_EV3/Fc.array/class.nv/lambda.min/._cv-results.pdf
- __MACOSX/dataset_EV3/Fc.array/class.nv/lambda.min/._cvmod-box.pdf
- __MACOSX/dataset_EV3/Fc.array/class.nv/lambda.min/._fullmod-coeffs.csv
- __MACOSX/dataset_EV3/Fc.array/class.nv/lambda.min/._fullmod-coeffs.pdf
- __MACOSX/dataset_EV3/Fc.array/class.nv/lambda.min/._score-details.txt
- __MACOSX/dataset_EV3/Fc.array/IFNy/
- __MACOSX/dataset_EV3/Fc.array/IFNy/._coeff-path.pdf
- __MACOSX/dataset_EV3/Fc.array/IFNy/._lambda.min
- __MACOSX/dataset_EV3/Fc.array/IFNy/._summary.txt
- __MACOSX/dataset_EV3/Fc.array/IFNy/lambda.min/
- __MACOSX/dataset_EV3/Fc.array/IFNy/lambda.min/._cv-reps.csv
- __MACOSX/dataset_EV3/Fc.array/IFNy/lambda.min/._cv-results.pdf
- __MACOSX/dataset_EV3/Fc.array/IFNy/lambda.min/._cvmod-scatter.csv
[truncated: 122 more entries]
