# Supplementary material for: High‐resolution definition of humoral immune response correlates of effective immunity against HIV
Source: Mol Syst Biol. 2018 Mar 26;14(3):e7881. doi: 10.15252/msb.20177881 (PMC5868198; doi:10.15252/msb.20177881)
Supplement: Supplementary file 5 — Dataset EV3 [file MSB-14-e7881-s005.zip › dataset_EV3/readme.txt]

Model output files for G. Alter et al., "High-resolution definition of humoral correlates of effective immunity against HIV", Molecular Systems Biology, 2018

These files were generated by Computer Code EV1 using the data in Dataset EV1 for the presented models (alpha=0.8, lambda_min). The code also generates additional outputs and considers additional alpha and lambda values.
