# Supplementary material for: High‐resolution definition of humoral immune response correlates of effective immunity against HIV
Source: Mol Syst Biol. 2018 Mar 26;14(3):e7881. doi: 10.15252/msb.20177881 (PMC5868198; doi:10.15252/msb.20177881)
Supplement: Supplementary file 5 — Dataset EV3 [file MSB-14-e7881-s005.zip › dataset_EV3/Fc.array/ADCC/summary.txt]

lambdas
* min: 0.2947161 +- 0.09172444 ; rep: 0.2964141 
* 1se: 1.010362 +- 0.2108365 ; rep: 0.9052059 
scores
* min 0.6905078 +- 0.01029599 ; rep: 0.6890453 
* 1se 0.6701529 +- 0.008757099 ; rep: 0.6714927 
perm
* min: -0.09590986 +- 0.1833502 
* 1se: -0.2246907 +- 0.05188537 
