# Supplementary material for: High‐resolution definition of humoral immune response correlates of effective immunity against HIV
Source: Mol Syst Biol. 2018 Mar 26;14(3):e7881. doi: 10.15252/msb.20177881 (PMC5868198; doi:10.15252/msb.20177881)
Supplement: Supplementary file 5 — Dataset EV3 [file MSB-14-e7881-s005.zip › dataset_EV3/Fc.array/ADCC/lambda.min/cv-reps.csv]

	score	lambda
1	0.688250374305917	0.257805899953214
2	0.69366074703284	0.234903134344205
3	0.69011938638697	0.374032218918168
4	0.687192255553733	0.246088223918656
5	0.698815135027871	0.154550576661252
6	0.683389012638496	0.34080422746547
7	0.68899912658249	0.270081521953103
8	0.712683647010868	0.204306766807663
9	0.69352984423745	0.169619067091965
10	0.695515229163982	0.282941656935479
11	0.698215770175689	0.357031877310138
12	0.683989480636697	0.310528119193248
13	0.694625442160005	0.310528119193248
14	0.683660414496846	0.296414136926017
15	0.706484354324142	0.169619067091965
16	0.68588303735698	0.325314149350993
17	0.69013361244734	0.296414136926017
18	0.711773622256624	0.224226424353288
19	0.684502064995012	0.374032218918168
20	0.68857549067138	0.234903134344205
21	0.673410593450357	0.430046160205301
22	0.712650607154307	0.169619067091965
23	0.684344681172179	0.234903134344205
24	0.682306046449363	0.282941656935479
25	0.665077759606787	0.391842044589545
26	0.680493690297956	0.471975129930347
27	0.680909699089397	0.325314149350993
28	0.700040242139843	0.214034987309233
29	0.701478409962685	0.246088223918656
30	0.693519355146431	0.246088223918656
31	0.706655793486475	0.214034987309233
32	0.679740554547844	0.325314149350993
33	0.682340166202952	0.471975129930347
34	0.682312135415611	0.234903134344205
35	0.687296640344304	0.410499898517318
36	0.694766420763626	0.325314149350993
37	0.673411197910267	0.410499898517318
38	0.684694805242684	0.357031877310138
39	0.686494217494595	0.310528119193248
40	0.687424996225007	0.374032218918168
41	0.695237408093431	0.195020708941824
42	0.685109961513249	0.246088223918656
43	0.702812713164385	0.147526014428195
44	0.696652716828612	0.224226424353288
45	0.68196653450978	0.270081521953103
46	0.69184188839966	0.257805899953214
47	0.682897874852776	0.296414136926017
48	0.691202779285894	0.270081521953103
49	0.701814220841735	0.234903134344205
50	0.689439348558464	0.430046160205301
51	0.695616218000053	0.177695606659029
52	0.689300153956323	0.430046160205301
53	0.712620717543498	0.177695606659029
54	0.697163773667359	0.246088223918656
55	0.686753023243993	0.450523131857781
56	0.685971313422776	0.325314149350993
57	0.684171338322938	0.471975129930347
58	0.689045291461963	0.296414136926017
59	0.70317617809204	0.169619067091965
60	0.704374945926256	0.195020708941824
61	0.68655569809426	0.310528119193248
62	0.679112609154455	0.410499898517318
63	0.682178274799053	0.325314149350993
64	0.710461312544052	0.224226424353288
65	0.680072720628838	0.310528119193248
66	0.699043024647124	0.282941656935479
67	0.669727683398193	0.270081521953103
68	0.688332240317808	0.161909618713055
69	0.69242805125978	0.214034987309233
70	0.690259085282905	0.325314149350993
71	0.688640691500766	0.282941656935479
72	0.695849201975405	0.257805899953214
73	0.685936501782311	0.430046160205301
74	0.702064457640405	0.147526014428195
75	0.706533259612941	0.161909618713055
76	0.68809983798845	0.257805899953214
77	0.666771991483598	0.51799212244198
78	0.688730529226404	0.325314149350993
79	0.696217121115776	0.147526014428195
80	0.682497727137102	0.391842044589545
81	0.691683585265009	0.34080422746547
82	0.67373789428217	0.325314149350993
83	0.690226504758571	0.282941656935479
84	0.698198383246547	0.357031877310138
85	0.683062519232473	0.471975129930347
86	0.689378774822879	0.246088223918656
87	0.70877364477239	0.224226424353288
88	0.694904562893606	0.214034987309233
89	0.684335087016088	0.391842044589545
90	0.692707137996716	0.296414136926017
91	0.714593064671119	0.140820729389905
92	0.676129480811435	0.471975129930347
93	0.675756550096988	0.310528119193248
94	0.683812146134735	0.430046160205301
95	0.676813357487928	0.450523131857781
96	0.685289026494616	0.374032218918168
97	0.699035244373098	0.270081521953103
98	0.693967390740881	0.234903134344205
99	0.695981367065271	0.310528119193248
100	0.69635196830798	0.177695606659029
