# Supplementary material for: High‐resolution definition of humoral immune response correlates of effective immunity against HIV
Source: Mol Syst Biol. 2018 Mar 26;14(3):e7881. doi: 10.15252/msb.20177881 (PMC5868198; doi:10.15252/msb.20177881)
Supplement: Supplementary file 5 — Dataset EV3 [file MSB-14-e7881-s005.zip › dataset_EV3/Fc.array/ADCC/lambda.min/cvmod-scatter.csv]

	obs	pred
100681	5.6	16.4276000363648
109477	14.74	17.8610249206245
113706	13.01	13.3665694112328
133537	14.4	15.9966841252717
164647	15.52	14.5259205187899
184934	5.77	14.7625945675873
187948	4.16	12.469811968599
236903	19.38	13.3270957793652
237150	11.45	13.7013354638306
241747	13.11	20.0778625075877
269198	7.8	9.97556456187544
295081	26.11	17.4338015376608
420377	13.67	16.5461163582098
420380	5.88	9.53347432463109
490180	15.41	14.9846309959061
492262	2.61	8.67872370021255
513662	20.88	18.0376483065123
543444	5.88	7.0027521588264
551970	16.13	13.4347032321727
589081	15.71	9.63442780095691
609736	16.86	16.3424594516671
625230	14.28	14.334709564197
669831	3.12	7.33378401918761
670277	23.09	19.6749289107874
701998	20.11	17.3486851386547
724679	1.73	2.55288207939585
738052	15.13	11.1865580117125
746326	13.86	11.1981502947137
753551	4.49	4.58430880427845
757726	16.65	12.6335003046368
763012	12.13	7.17798850597702
782630	0.17	1.0675210351268
795613	10.74	17.2971846947091
814313	15.28	12.5559901599874
830183	21.31	18.8772725748794
843065	20.35	17.1226325665602
861845	4.4	7.76775544370769
875699	20.45	20.4247524689752
939296	16.95	16.9873946449557
943823	15.21	13.3507010156453
961948	2.33	3.19647202872686
975508	26.06	14.4524690993274
976531	5.65	12.5990600401962
988596	17.18	17.274798069867
103797	19.33	19.0728784061271
125290	11.96	10.6163994802393
128522	18.24	17.591102561246
151881	17.4	16.2763002172782
161178	16.2	14.6958329214125
184538	16.94	15.082621385638
184809	21.58	12.592457468676
190469	19.02	14.9471682927516
191697	15.77	16.7893691451188
206690	8.92	14.0840984090058
214965	15.29	15.4525209549053
234123	19.87	14.9313785567576
252890	21.66	19.5583827141826
298580	19.76	14.468907319936
314293	10.34	15.4591100870397
314532	9.56	14.3529358746437
333737	22.24	18.1125886531935
367794	21.64	19.0961008840575
373255	22.56	19.4387957079707
387740	20.39	16.0799670810993
389876	15.76	18.3714270202576
403839	18.27	15.4243634521047
430563	20.61	19.6529344034725
431070	15.51	15.3319070801098
434649	16.36	16.4639099823815
453231	18.19	16.8336865383464
466814	16.49	15.9066793540008
477889	18.22	17.8225407308183
488423	14.21	15.3294254908116
504586	23.25	19.3199417370207
511582	9.57	14.7951113002162
530919	19.04	17.3242119120462
535210	19.25	19.5850293959629
569382	16.76	14.5654300606863
572863	10.07	14.0478088365402
585670	8.89	10.6341763048182
607759	16.93	16.0327578694283
657035	22.38	19.1724966247147
694604	17.54	18.4345792639291
748754	17.12	14.9326173312835
789566	17.8	17.5669422027603
814949	12.31	10.9208722973799
821839	20.65	16.3762113913805
851870	11.2	14.0324561904918
872400	19.27	15.9976221804378
915856	14.9	15.1203189917481
916549	12.78	12.0986462894683
938105	19.25	18.9596739929055
965676	15.09	18.5726737294814
973710	15.54	12.5796240224567
987427	12.81	15.547565883396
101013	17.53	14.854386820269
107889	18.14	16.1736106208666
205444	19.78	16.4284924703893
214456	15.54	14.2238433102884
225770	14.98	14.7518254695538
264783	14.98	20.4994565522209
308811	15.44	18.3824748586026
350534	10.77	11.5272259383889
362517	19.87	17.2030948454338
378469	18.2	11.5609852778544
384682	11.27	17.9020068399167
390573	15.93	9.44451079182374
401992	13.93	15.5498735824739
411865	17.28	18.555274100589
416227	19.33	17.7483539226922
421413	19.68	14.1096529635528
425195	19.13	14.456682334763
429234	10.16	13.8778925538344
440871	17.75	14.4026376853827
498553	19.76	21.8371116483949
514023	11.41	18.0231083866618
516917	17.26	17.1158596789157
538977	18.87	14.5382451834381
545667	15.1	14.9677109177206
573015	13.52	17.013438859496
621635	12.17	12.3745860737593
659715	5.43	10.6593740081274
703943	20.19	15.8404464412717
714027	15.58	16.7438251410856
721729	11.96	14.2697952888523
734962	4.17	11.4304629110092
753068	18.72	18.2386099928998
759010	6.37	5.75933624611243
765757	8.16	11.1074465788966
784766	18.16	15.2588291617253
799033	9.97	12.9832534129454
820694	21.68	17.0371111760433
824476	11.55	15.9086892436896
846280	15.7	16.3679329207467
854094	20.4	17.4515318450904
949964	16.56	15.7339980249456
985170	14.64	15.8545691731588
991902	8.33	13.254152109404
132848	15.23	15.9538611192302
143730	14.3	13.9173929180526
169778	5.25	14.1204085388257
171545	15.23	17.2420579815401
181260	14.8	16.8823248894737
184452	7.21	14.2387015666234
197059	12.16	13.0619786080291
224057	13.96	9.82574884267438
230479	0.43	1.81351593133292
233232	11.19	13.9856351412012
239667	16.21	15.934791193023
307339	17.75	14.0614228437285
339284	7.38	15.5422452246692
387879	14.7	14.2894006109552
427146	12.28	13.8279257033709
436457	6.6	14.8646969930272
462928	19.14	16.5019822371967
471788	15.86	18.498998491602
472789	16.31	12.8081983399056
482305	17.83	17.2511863865549
506700	15.37	16.8234717914782
519446	12.33	14.8621734596894
533621	10.99	12.3622206608157
539068	19.75	16.3566852094601
554271	15.23	14.9416055200493
633482	17.38	11.6642813860758
636300	18.32	15.7346581438445
667335	20.67	14.9322926675144
691534	16.36	14.8408060574757
692563	10.7	13.0350028222034
698443	15.36	15.7815226103835
709288	9.96	11.7857698464101
710992	18.55	15.5206361821913
731392	9.14	13.2585035504108
746016	18.81	21.63446693968
778292	14.6	15.1054185414636
779710	15.13	17.4536176870309
792092	15.94	19.5576864045323
857471	13.87	12.7917097081305
874905	12.47	16.7164334608165
957723	10.01	11.1863093841631
