# Supplementary material for: High‐resolution definition of humoral immune response correlates of effective immunity against HIV
Source: Mol Syst Biol. 2018 Mar 26;14(3):e7881. doi: 10.15252/msb.20177881 (PMC5868198; doi:10.15252/msb.20177881)
Supplement: Supplementary file 5 — Dataset EV3 [file MSB-14-e7881-s005.zip › dataset_EV3/Fc.array/ADCC/lambda.min/fullmod-coeffs.csv]

	x
FcgRIIIa.V158.gp120.RSC3.delta3711	-0.588373940904232
IgG1.HIV1.Rev	-0.414563736224261
FcgRIIIa.gp120.ZM109F	-0.382413488989332
FcgRI.IIIb.pr55.Gag	-0.364920780097337
IgG3.HIV1.Integrase	-0.364635572152654
FcgRIIa.H131.gp120.IIIb	-0.346932158444187
IgG1.gp41.HXBc2	-0.273931862936524
IgG3.gp120.IIIb	-0.191183860256141
MBL.p24.HXBc2	-0.181451818981871
SNA.p24.HXBc2	-0.149935474446432
IgG2.HIV1.Integrase	-0.146910011768894
FcgRI.gp140.CN54	-0.104853379617276
IgG1.HIV1.Integrase	-0.0741107392446285
FcgRIIIb.NA1.IIIb.pr55.Gag	-0.0512143860640073
FcgRIIIb.SH.IIIb.pr55.Gag	-0.0452651278689921
FcgRI.gp120.PVO	-0.0425802732952144
MBL.gp120.ZM109F	-0.0419510364546991
IgG2.gp120.JRCSF	-0.0296486060685545
FcgRIIb.p24.HXBc2	-0.0228761058197234
IgG2.gp120.BAL	-0.0224370681692364
PNA.gp140.CN54	-0.0123754963078151
FcgRIIIa.gp120.Du156.12	-0.0121552563965083
FcgRIIIb.NA1.gp120.RSC3.delta3711	-0.0100210584044371
FcgRI.gp120.TRO	-0.00776874683590141
C1q.HIV1.Rev	0.000266511399630885
FcgRIIIb.NA1.p51.HIV1.RT	0.000352151588318229
FcgRIIIb.gp140.CN54	0.00460774821019089
LCA.HIV1.Nef	0.00561454929515882
IgG4.IIIb.pr55.Gag	0.0169663175664672
FcgRIIIa.V158.6H.HIV1.p66	0.0252707455026844
C1q.gp41.MN	0.0406458490866105
IgG2.HIV1.Rev	0.0661152344624583
FcgRIIIa.V158.p51.HIV1.RT	0.0730850775859835
FcgRIIIb.NA1.gp120.ZM109F	0.0855033314328281
FcgRIIIb.93TH975.gp120	0.113916549600849
IgG2.p24.HXBc2	0.117085723027427
FcgRIIIa.F158.IIIb.pr55.Gag	0.117205164535129
FcgRIIa.R131.gp41.HXBc2	0.140325903090826
C1q.gp120.CN54	0.142550242799908
FcgRIIa.H131.gp41.HXBc2	0.1463971477387
C1q.gp120.RSC3	0.160816344056942
FcgRIIIb.NA1.gp120.MN	0.175067769117993
FcgRIIb.IIIb.pr55.Gag	0.227678051723045
FcgRIIIa.F158.gp120.CM	0.237028382112735
FcgRIIIb.gp120.IIIb	0.241872463263202
FcgRIIIb.gp120.MN	0.266318338850479
FcgRIIIb.HIV1.Vif	0.379033993992566
FcgRIIa.HIV1.Integrase	0.494472035137494
FcgRIIa.R131.gp120.RSC3.delta3711	0.499825719559549
FcgRIIIb.gp120.YU2	0.555757729293317
FcgRIIIb.gp41.HXBc2	1.15658565956292
FcgRIIIb.gp120.SF162	1.30456997770986
