# Supplementary material for: High‐resolution definition of humoral immune response correlates of effective immunity against HIV
Source: Mol Syst Biol. 2018 Mar 26;14(3):e7881. doi: 10.15252/msb.20177881 (PMC5868198; doi:10.15252/msb.20177881)
Supplement: Supplementary file 5 — Dataset EV3 [file MSB-14-e7881-s005.zip › dataset_EV3/Fc.array/ADCD/summary.txt]

lambdas
* min: 0.08003357 +- 0.009341358 ; rep: 0.07985114 
* 1se: 0.2406202 +- 0.03868253 ; rep: 0.2803727 
scores
* min 0.7122352 +- 0.008322891 ; rep: 0.713339 
* 1se 0.6966715 +- 0.009053818 ; rep: 0.697911 
perm
* min: -0.1350231 +- 0.1634092 
* 1se: -0.2334988 +- 0.05997119 
