# Supplementary material for: High‐resolution definition of humoral immune response correlates of effective immunity against HIV
Source: Mol Syst Biol. 2018 Mar 26;14(3):e7881. doi: 10.15252/msb.20177881 (PMC5868198; doi:10.15252/msb.20177881)
Supplement: Supplementary file 5 — Dataset EV3 [file MSB-14-e7881-s005.zip › dataset_EV3/Fc.array/ADCD/lambda.min/cv-reps.csv]

	score	lambda
1	0.710476956920043	0.0836533090531281
2	0.711443902263061	0.0961809772720028
3	0.706749515111616	0.0876365243370393
4	0.730998412801898	0.0836533090531281
5	0.709703975286278	0.0876365243370393
6	0.714837397816963	0.0836533090531281
7	0.720042749404592	0.0798511370513189
8	0.706046482387114	0.0918094034152172
9	0.711585441976021	0.076221779635029
10	0.716455201848945	0.0876365243370393
11	0.716775630789163	0.076221779635029
12	0.714213703126165	0.076221779635029
13	0.713434394109954	0.0876365243370393
14	0.714354945102256	0.0836533090531281
15	0.71185597007381	0.0727573821146354
16	0.697334177201132	0.076221779635029
17	0.711347130131793	0.0727573821146354
18	0.724738538274439	0.0632806605272851
19	0.715251712008704	0.0836533090531281
20	0.727199912428167	0.0727573821146354
21	0.709142157689957	0.0918094034152172
22	0.703122915298311	0.0918094034152172
23	0.704817323109877	0.0798511370513189
24	0.711091940964733	0.076221779635029
25	0.712751683643857	0.0727573821146354
26	0.707408825836246	0.0798511370513189
27	0.714366874337122	0.0836533090531281
28	0.715239030806115	0.076221779635029
29	0.689915842507346	0.0727573821146354
30	0.721452655790635	0.0798511370513189
31	0.713484791326962	0.076221779635029
32	0.708225524376594	0.0836533090531281
33	0.718869228078566	0.076221779635029
34	0.717283306801965	0.0798511370513189
35	0.711850592554851	0.0876365243370393
36	0.713338982169331	0.0798511370513189
37	0.702965853815238	0.0876365243370393
38	0.69538286945732	0.0876365243370393
39	0.704930611432374	0.0798511370513189
40	0.701944363564972	0.0876365243370393
41	0.712045729656983	0.0876365243370393
42	0.719060395214707	0.0525367160927477
43	0.708488701973355	0.0727573821146354
44	0.724702615228933	0.0727573821146354
45	0.70710044686455	0.066293816815319
46	0.711508303079632	0.0798511370513189
47	0.717299962500011	0.0727573821146354
48	0.716380583445224	0.0836533090531281
49	0.719220477242203	0.0918094034152172
50	0.714154819455652	0.0836533090531281
51	0.7020830972095	0.076221779635029
52	0.703784349858353	0.0798511370513189
53	0.702379406016795	0.0836533090531281
54	0.702719974950206	0.076221779635029
55	0.709432444111338	0.0836533090531281
56	0.704445972746239	0.0918094034152172
57	0.711607955923496	0.0836533090531281
58	0.726559940199968	0.0798511370513189
59	0.717768141849731	0.0918094034152172
60	0.71408442481073	0.0961809772720028
61	0.703345968509298	0.100760706908855
62	0.700392752833842	0.0876365243370393
63	0.709247231799397	0.0836533090531281
64	0.717070701071603	0.076221779635029
65	0.720826135787684	0.0836533090531281
66	0.715031798877945	0.0836533090531281
67	0.716016847972012	0.0836533090531281
68	0.717522244835409	0.0694504468082805
69	0.730942204621107	0.0550382913786007
70	0.698948474675634	0.0876365243370393
71	0.718809769270397	0.0798511370513189
72	0.717178390147051	0.076221779635029
73	0.7089729292468	0.0836533090531281
74	0.708130343106804	0.0836533090531281
75	0.719297768679731	0.0836533090531281
76	0.704821576291028	0.0798511370513189
77	0.716984699639505	0.0798511370513189
78	0.703676260072421	0.0836533090531281
79	0.703798455236897	0.0918094034152172
80	0.714000256002733	0.076221779635029
81	0.703505313526449	0.0798511370513189
82	0.717172242577006	0.076221779635029
83	0.690788036232464	0.076221779635029
84	0.703016864930638	0.0836533090531281
85	0.703919096815065	0.0876365243370393
86	0.724144734313097	0.0798511370513189
87	0.703164038170139	0.0876365243370393
88	0.718847984202511	0.0798511370513189
89	0.700221194135234	0.0876365243370393
90	0.718185120541986	0.0727573821146354
91	0.71625009414495	0.0525367160927477
92	0.719321540783678	0.0397420990743127
93	0.724248317629178	0.066293816815319
94	0.716945743114597	0.0798511370513189
95	0.703739216641852	0.0876365243370393
96	0.714153744717446	0.0694504468082805
97	0.728602118371912	0.076221779635029
98	0.721611969530281	0.0694504468082805
99	0.718188330814399	0.0876365243370393
100	0.725223441103674	0.0727573821146354
