# Supplementary material for: High‐resolution definition of humoral immune response correlates of effective immunity against HIV
Source: Mol Syst Biol. 2018 Mar 26;14(3):e7881. doi: 10.15252/msb.20177881 (PMC5868198; doi:10.15252/msb.20177881)
Supplement: Supplementary file 5 — Dataset EV3 [file MSB-14-e7881-s005.zip › dataset_EV3/Fc.array/ADCD/lambda.min/cvmod-scatter.csv]

	obs	pred
100681	2.84	3.29016475382569
109477	1.65	1.71497519457298
113706	1.04	1.78385249006534
133537	0.23	0.503442018352748
164647	0.62	0.552279339698487
184934	0.11	0.478589390034403
187948	0.05	0.457147926937578
236903	0.24	0.806321749473478
237150	0.11	0.693516646787663
241747	1.43	2.0381032035696
269198	0.2	0.0432248729623332
295081	1.27	0.294519642548625
420377	3.41	1.74892674478368
420380	0.03	0.148306573911915
490180	2.19	0.618981042323348
492262	0.01	0.00216133677096278
513662	0.66	1.48002818381343
543444	0.02	0.42035879165555
551970	3.73	1.91001826033286
589081	0.08	0.162685089000316
609736	0.11	1.07367712861954
615167	1.1	0.961752842569659
625230	0	0.561116961357484
669831	0.01	0.0464963858783612
670277	1.8	1.26350633755269
701998	2.48	1.21011290929546
724679	0.01	-0.0379312331097498
738052	0.41	0.490519871830652
746326	1.17	0.359547954908701
753551	0.02	-0.0707413593720127
757726	2.03	2.66394277130817
763012	0.04	-0.141061346961259
782630	0.01	0.112870069465954
795613	0.01	1.25550735282264
814313	3.38	1.80677817103179
830183	0.28	1.39534176772468
843065	1.49	0.646052715520219
861845	0.07	0.473570058619173
875699	1.4	2.09697920985753
939296	2.26	2.04509992094222
943823	0.08	0.105985872187142
961948	0.18	0.0554823026548944
975508	2.53	1.9876028855485
976531	1.35	2.00096775121133
988596	1.29	1.65017608584675
103797	3.18	2.56673865329721
125290	0.29	1.44103297210484
128522	2.26	1.64802585195677
151881	0.11	1.71462492612614
161178	1.28	1.47215548145486
184538	1.35	1.94293980435159
184809	2.97	1.93589651439396
190469	0.08	0.373949906979329
191697	0.71	1.68019231407817
206690	0	0.810675213692
214965	2.22	2.50820006478631
234123	3.68	1.34293050064465
252890	1.91	1.75097659588915
298580	1.5	1.09357053350185
314293	2.28	2.6118748883135
314532	3.73	3.04231039888921
333737	2.74	2.12852619164848
367794	0.41	0.961146977882746
373255	1.54	1.91637000504448
387740	0.96	1.12504802411216
389876	1.84	3.04528598528767
403839	3.15	1.87916514472784
430563	0.56	0.90737469550637
431070	0.19	1.47351585956755
434649	0.66	1.29886661509658
453231	1.36	1.67813873216449
466814	2.4	2.7395545761174
477889	0.55	1.1560991050028
488423	2.7	2.45807018301474
504586	1.84	1.33247831046495
511582	2.56	3.16245966223577
530919	2.8	2.31790379152642
535210	2.2	1.5437605384267
569382	1.96	2.32178466443014
572863	0.17	0.799856357076388
585670	0.01	0.341929722440998
607759	2.17	1.72455910613264
657035	0.42	1.1400000768709
694604	2.21	1.16971301678028
748754	0.27	1.57326823951127
789566	1.5	1.78193026774379
814949	2.83	2.065696661867
821839	1.68	1.87903683214866
851870	1.42	2.59769763516805
872400	2.22	1.16353551877596
915856	2.61	2.14105667134494
916549	3.68	2.04065483259246
938105	2.74	2.29719751128787
965676	3.43	2.37167418709531
973710	2.17	1.49647008441906
987427	2.29	1.97894134455923
101013	2.46	0.74581461126236
107889	0.06	0.53853400832248
205444	0.28	0.43816453883257
214456	0.93	1.00308678015211
225770	0.66	1.4082839177413
264783	2.41	2.2853036690594
308811	1.65	1.13347005930557
350534	0.04	0.0692489807508137
362517	0.7	0.986074097084334
378469	0.19	0.234168156209439
384682	2.28	1.59358010685661
390573	0	0.414486709112417
401992	1.58	1.87953093020184
411865	0.9	1.02560928719702
416227	1.8	0.637119191919222
421413	0.24	0.609605924853245
425195	0.53	0.603818583403478
429234	0.23	0.740227137143661
440871	0.01	0.517902886474317
498553	1.84	1.48376368775662
514023	0.17	0.757029668975488
516917	1.09	1.32556811783823
538977	0.21	0.545176074723695
545667	0.63	1.12637596924233
573015	0.64	1.35015443834174
621635	0.14	0.302536173040159
659715	0.08	0.374894443520704
703943	1.61	1.0206355521172
714027	2.05	1.2950367807301
721729	0.66	1.0789090499934
734962	0.13	1.05286345191161
753068	0.75	0.847159763532537
759010	0.03	0.0262853686824729
765757	0.08	0.0697946676185069
784766	0.13	0.784455851404363
799033	0.01	0.123304020742548
820694	1.07	1.42971662779705
824476	3.65	1.52361784870949
846280	0.09	1.30288206906676
854094	2.24	1.37765316509342
949964	2.07	1.06657064787256
985170	1.24	1.4365339317323
991902	0.11	1.13660833335513
132848	0.1	1.29922790854245
143730	0.63	0.641478311712187
169778	1.79	1.66768967484377
171545	0.34	0.874817770678689
181260	0.72	1.12381856947332
184452	2.36	2.13876387207852
197059	0.96	1.53589463656706
224057	0.89	0.131628955669691
230479	0.05	-0.11195265621241
233232	0.1	0.383024560212148
239667	0.25	1.21724396233028
307339	0.35	0.472055863402316
339284	1.24	1.91464123067577
387879	0.56	1.04192044112074
427146	1.65	1.26172879910713
436457	2.01	2.23513027821306
462928	0.89	1.27665142072922
471788	0.22	0.892604260729876
472789	1.56	1.07939521759092
482305	1.2	0.764402585650517
506700	2.25	1.36153506393777
519446	1.34	0.822638728574471
533621	0.9	0.774193940412905
539068	1.92	1.39045399283172
554271	0.71	1.04302399018916
633482	2.88	2.30478200687634
636300	0.77	2.16113200887349
667335	0.57	0.701002674293634
691534	2.56	1.37923987478553
692563	3.66	1.78211673878696
698443	2.18	2.45404576986935
709288	1.39	0.762084377848211
710992	0.14	0.510167546947266
731392	0.76	1.15976906622867
746016	0.97	0.735857398189427
778292	2.14	0.525291546726107
779710	2.5	1.53026090663407
792092	3.16	1.84418420185034
857471	2.41	1.67487336759487
874905	2.81	1.87513059446131
957723	0.04	1.20154928009383
