# Supplementary material for: High‐resolution definition of humoral immune response correlates of effective immunity against HIV
Source: Mol Syst Biol. 2018 Mar 26;14(3):e7881. doi: 10.15252/msb.20177881 (PMC5868198; doi:10.15252/msb.20177881)
Supplement: Supplementary file 5 — Dataset EV3 [file MSB-14-e7881-s005.zip › dataset_EV3/Fc.array/ADCD/lambda.min/fullmod-coeffs.csv]

	x
C1q.SOSIP	-0.0727956111071668
IgG4.HIV1.Rev	-0.054895424481978
IgG2.IIIb.pr55.Gag	-0.0261795900098519
IgG2.HIV1.Nef	-0.0123995879143146
IgG4.HIV1.Nef	-0.0113731145767691
FcgRIIa.R131.gp41.MN	-0.0076693084863027
FcgRIIa.H131.gp120.RSC3.delta3711	-0.0065330697605909
IgG2.Chiang.Mai.gp120	-0.00411741817558472
FcgRIIIa.HIV1.Nef	-0.00364379895805264
FcgRIIIa.F158.gp120.JRCSF	0.000381526020713652
FcgRIIa.gp140.CN54	0.00170018873426144
FcgRIIIa.gp120.YU2	0.00402578943370745
IgG3.gp120.IIIb	0.00789443878360765
FcgRIIIb.IIIb.pr55.Gag	0.00797718497982272
FcgRIIb.gp120.IIIb	0.00876514635384075
FcgRIIb.IIIb.pr55.Gag	0.0117344963795022
FcgRIIIa.F158.p24.HXBc2	0.0239804280327688
FcgRIIb.p24.HXBc2	0.0265817585681352
SNA.HIV1.Integrase	0.0347033195419979
FcgRIIIa.gp120.JRCSF	0.0360322333994181
FcgRIIa.gp120.Du156.12	0.0433172084650818
FcgRIIIa.p24.IIIb	0.0441033146225206
FcgRIIIa.gp120.Du156.12	0.0446135480530932
FcgRIIIa.gp120.TRO	0.0474633576460118
IgG3.93TH975.gp120	0.0528328958050066
FcgRI.gp120.JRCSF	0.0550653380129385
FcgRI.HIV1.Vif	0.0554285787688088
FcgRIIIa.V158.HIV1.p7	0.0589947664274849
IgG3.Chiang.Mai.gp120	0.0612925412551335
FcgRIIIa.gp120.PVO	0.0621217075834005
C1q.gp140.UG21	0.0622388314674528
FcgRIIIa.gp140.CN54	0.0724764434471271
FcgRI.gp120.Du151	0.0857610035519526
FcgRIIIb.SH.p24.HXBc2	0.0898884560700319
PNA.HIV1.Nef	0.0950186861331701
FcgRIIa.gp120.IIIb	0.0966977724279642
C1q.p24.HXBc2	0.132108161738127
