# Supplementary material for: High‐resolution definition of humoral immune response correlates of effective immunity against HIV
Source: Mol Syst Biol. 2018 Mar 26;14(3):e7881. doi: 10.15252/msb.20177881 (PMC5868198; doi:10.15252/msb.20177881)
Supplement: Supplementary file 5 — Dataset EV3 [file MSB-14-e7881-s005.zip › dataset_EV3/Fc.array/ADNP/summary.txt]

lambdas
* min: 1.245299 +- 0.1448675 ; rep: 1.133677 
* 1se: 3.754247 +- 0.2626226 ; rep: 3.799636 
scores
* min 0.5697752 +- 0.01083279 ; rep: 0.5690355 
* 1se 0.5583021 +- 0.01529553 ; rep: 0.560696 
perm
* min: -0.09508032 +- 0.1604478 
* 1se: -0.2161903 +- 0.06275602 
