# Supplementary material for: High‐resolution definition of humoral immune response correlates of effective immunity against HIV
Source: Mol Syst Biol. 2018 Mar 26;14(3):e7881. doi: 10.15252/msb.20177881 (PMC5868198; doi:10.15252/msb.20177881)
Supplement: Supplementary file 5 — Dataset EV3 [file MSB-14-e7881-s005.zip › dataset_EV3/Fc.array/ADNP/lambda.min/cv-reps.csv]

	score	lambda
1	0.579164569411081	1.43053864348903
2	0.586391656025155	1.18765831371628
3	0.564369130730495	1.49865481789346
4	0.555510401142413	1.36551845433757
5	0.578706140370584	1.24420955838078
6	0.568606757138507	1.24420955838078
7	0.565568807314947	1.18765831371628
8	0.570178183356291	1.24420955838078
9	0.572749909191162	1.18765831371628
10	0.579924358434863	1.18765831371628
11	0.575902594765315	1.30345353313118
12	0.570920183442123	1.13367741039947
13	0.574587390971138	1.24420955838078
14	0.577890843603751	1.0821500224492
15	0.568392906787537	1.03296463380545
16	0.5682384905715	1.80513503377856
17	0.544942484980778	1.24420955838078
18	0.574431342331438	1.43053864348903
19	0.570941582833277	1.13367741039947
20	0.576774505872975	1.30345353313118
21	0.57392581869868	1.24420955838078
22	0.564128297951279	1.13367741039947
23	0.593792038848786	1.30345353313118
24	0.574884697301618	1.24420955838078
25	0.578244787051728	1.0821500224492
26	0.54392490168258	1.18765831371628
27	0.570062097271051	1.24420955838078
28	0.57529744762677	1.43053864348903
29	0.573374158819531	1.30345353313118
30	0.584667734982897	1.13367741039947
31	0.557485828739674	1.43053864348903
32	0.566022102240083	1.24420955838078
33	0.587902834638761	1.24420955838078
34	0.566839393027825	1.18765831371628
35	0.577528104359805	0.986014796985248
36	0.581222557186769	1.30345353313118
37	0.571340072013787	1.30345353313118
38	0.558866948443089	1.24420955838078
39	0.566645079455314	1.13367741039947
40	0.554825935197718	1.18765831371628
41	0.580087401336373	1.13367741039947
42	0.556263510808933	1.43053864348903
43	0.574872568013042	1.30345353313118
44	0.568641660769598	1.98113347112023
45	0.57212077184498	1.24420955838078
46	0.586580751472247	1.18765831371628
47	0.564387568175276	1.36551845433757
48	0.567602551136982	1.0821500224492
49	0.586020958948195	1.18765831371628
50	0.583351788942273	1.0821500224492
51	0.579446337770499	1.13367741039947
52	0.584456497392849	1.13367741039947
53	0.560457239131819	1.24420955838078
54	0.541017337657225	1.24420955838078
55	0.572601175736057	1.18765831371628
56	0.56903548110112	1.13367741039947
57	0.555623887429137	1.30345353313118
58	0.555449147565171	1.30345353313118
59	0.554425126836514	1.36551845433757
60	0.56845836983357	1.30345353313118
61	0.56714508255729	1.18765831371628
62	0.583940115213151	1.18765831371628
63	0.578361079156995	1.6447718125383
64	0.570381703138877	1.18765831371628
65	0.577103410548058	1.18765831371628
66	0.556536852987906	1.18765831371628
67	0.56866201272446	1.13367741039947
68	0.583663587458369	1.13367741039947
69	0.578603563725862	1.30345353313118
70	0.57578569473889	1.24420955838078
71	0.573714913949166	1.13367741039947
72	0.565630526896746	1.03296463380545
73	0.580794763297613	1.0821500224492
74	0.576156349922933	1.13367741039947
75	0.587021186737653	1.18765831371628
76	0.543684708362641	1.36551845433757
77	0.568600326487214	1.30345353313118
78	0.568996439466679	1.24420955838078
79	0.553436718968392	1.24420955838078
80	0.567921825061769	1.24420955838078
81	0.571242457144482	1.13367741039947
82	0.550423224947175	1.18765831371628
83	0.554623114948867	1.36551845433757
84	0.583306388888063	1.18765831371628
85	0.573251663300873	1.18765831371628
86	0.569029185385242	1.30345353313118
87	0.549181703543398	1.24420955838078
88	0.561099352461866	1.43053864348903
89	0.558939031524897	1.24420955838078
90	0.568641402408461	1.24420955838078
91	0.588466362256977	1.13367741039947
92	0.567583659299555	1.18765831371628
93	0.562494808360893	1.36551845433757
94	0.566834195108141	1.30345353313118
95	0.560195708023227	1.36551845433757
96	0.576157565007993	0.986014796985248
97	0.569019849034996	1.18765831371628
98	0.561658430113642	1.13367741039947
99	0.56791687327308	1.18765831371628
100	0.565237785056282	1.36551845433757
