# Supplementary material for: High‐resolution definition of humoral immune response correlates of effective immunity against HIV
Source: Mol Syst Biol. 2018 Mar 26;14(3):e7881. doi: 10.15252/msb.20177881 (PMC5868198; doi:10.15252/msb.20177881)
Supplement: Supplementary file 5 — Dataset EV3 [file MSB-14-e7881-s005.zip › dataset_EV3/Fc.array/ADNP/lambda.min/cvmod-scatter.csv]

	obs	pred
100681	14.79	16.2051098099545
109477	25.7	18.7425985192224
113706	4.95	12.2449712475815
133537	7.13	12.6871656763614
164647	4.6	8.75410973685774
184934	6.61	10.1107915450738
187948	4.74	8.02492880846643
236903	17.31	12.4712270646608
237150	13.33	10.7710088276168
241747	39.31	22.6539107367513
269198	3.41	7.34110520434078
295081	12.33	11.0626178528746
420377	29.54	17.0040339393974
420380	4.48	6.07716547195502
490180	4.02	20.1179243197366
492262	5.19	6.85281586759051
513662	14.42	15.7584312738961
543444	4.44	6.8210265659029
609736	13.76	18.1849171237546
615167	13.91	12.7024885684811
625230	6.74	9.01794880836846
669831	4.48	4.21826769167461
670277	17.65	19.4294535303078
701998	21.06	19.8488763816346
724679	3.53	6.21537568081901
738052	3.99	8.58476201477938
746326	12.6	8.69793503842303
753551	3.62	5.68294265573535
757726	12.25	17.4618816920143
763012	3.04	6.48000197939423
782630	5.59	5.25022962312915
795613	18.65	16.1684747663104
814313	10.34	16.0488922581873
830183	21.4	21.2127165786025
843065	25.35	13.7635933903457
861845	11.67	7.74342000161262
875699	35	22.0706257413688
939296	28.99	18.0840338875005
943823	25.04	7.6412193189595
961948	4.69	8.91440211320241
975508	23.1	17.4207800497865
976531	53.15	19.0855696898476
988596	39.5	18.6598033460224
103797	33.81	22.648430446893
125290	5.54	9.54009048033911
128522	21.66	19.0644927488517
151881	23.94	17.545264988352
161178	9.31	17.269575756218
184538	13.43	17.8306718983497
184809	5.38	17.3735480096225
190469	5.7	19.6065259084878
191697	15.12	16.2324393131472
206690	3.45	11.1344067481011
214965	21.23	22.5064056587599
234123	5.96	15.9399223470583
252890	21.06	23.6488634555955
298580	10.83	13.8798753557761
314293	9.68	12.7227969845778
314532	21.93	20.9139323407771
333737	33.84	20.4195300998422
367794	38.57	17.5215696460323
373255	18.28	22.0971006228367
387740	22.75	18.3905191556974
389876	18.47	26.0542591729145
403839	16.67	16.0051838161996
430563	11.57	17.2095578293705
431070	22	16.2752937098442
434649	8.5	16.1541315811131
453231	16.47	20.5468499172903
466814	8.1	18.0274960647077
477889	7.82	17.0365343151244
488423	17.61	16.5063388399474
504586	15	17.1144530512087
511582	12.14	18.629611339498
530919	14.97	22.3390463792134
569382	16.96	21.1069893734319
572863	3.33	10.1306463202081
585670	6.77	6.79872951795614
607759	9.61	18.3760252481634
657035	27.87	19.9048454563045
694604	6.82	14.4648560262095
748754	26.43	15.9531016927794
789566	23.4	20.563856236245
814949	3.19	13.2313747193521
821839	23.09	24.3561147879175
851870	10.8	15.684336204636
872400	7.23	17.2485678778852
915856	9.56	18.3047307423172
916549	12.21	17.7623886093626
938105	23.94	21.8234059918689
965676	21.39	24.4191186284674
973710	31.7	12.7610485250495
987427	32.57	17.1629684067961
101013	16.31	12.4434352731812
107889	26.67	9.66739431191323
205444	21.39	16.71373962936
214456	9.36	10.7416858570207
225770	26.75	20.0189426352858
264783	25.27	26.0137563072732
308811	30.19	19.1061736131185
350534	15.82	8.89628967974536
362517	16.22	20.4468857336352
378469	3.22	9.55991683218227
384682	18.02	19.771858948797
390573	6.73	7.25752533300455
401992	9.68	20.0288767859617
411865	5.45	15.490493840729
416227	20.54	16.8456339751781
421413	6.94	12.719522284683
425195	12.85	12.7744486877513
429234	6.05	10.8274550874373
440871	5.25	9.67406979685333
498553	25.79	19.4982314578766
514023	19.09	18.0379901535826
516917	17.91	22.4766312355428
538977	14.13	14.8712523850189
545667	14.46	15.5647388690977
573015	13.63	20.9910971887335
621635	6.01	10.174907004537
659715	5.47	9.95614834701327
703943	30.32	14.7969961007145
714027	22.69	18.4340964430287
721729	17.19	15.3255009202499
734962	6.84	11.8321428695261
753068	12.76	21.6371387612587
759010	5.96	6.00972711894057
765757	2.23	9.64590449177588
784766	14.62	17.1402819457609
799033	18.48	11.1354395230896
820694	22.2	20.2540227323144
824476	6.63	18.8087016840198
846280	16.87	19.5072594925729
854094	19.58	16.9823283064646
930173	10.79	10.9546819783642
949964	14.75	16.9340443568543
985170	10.97	18.6990809666055
991902	19.88	14.3722063242467
132848	6	14.1355075386624
143730	10.61	9.13088535678747
169778	24.67	16.9184043679745
171545	32.92	19.4517268698819
181260	28.78	16.4044174259866
184452	19.09	16.8900963652067
197059	17.66	14.5503516598062
224057	6.37	7.96489628475218
230479	5.61	5.48618669615787
233232	6.72	10.9911297333049
239667	13.39	19.08095878764
307339	6.7	14.129707909926
339284	19.61	16.9878846878649
387879	10.15	15.2171093752459
427146	13.02	15.6619681920689
436457	11.16	16.576032219342
462928	11.99	21.9822303499693
471788	8.31	18.0356717042252
472789	21.55	17.0853748385287
482305	12.04	19.7234431087542
506700	23.08	19.707933923123
519446	4.19	15.8311759340151
533621	6.7	10.3205626459596
539068	25.54	19.4516296505726
554271	20.33	15.8267188506355
636300	21.37	20.6082261404152
691534	18.47	16.4619983281761
692563	23.46	17.4614957031195
698443	12.06	13.2583000083596
709288	19.82	12.1356570196339
710992	22.27	14.4302653786066
731392	18.62	11.3893761453429
746016	37.79	22.5689431673967
778292	4.07	9.92653147923762
779710	18.73	17.8358927634506
792092	19.43	21.5061621409915
857471	25.87	16.9735162231945
874905	17.53	14.8425882426648
957723	3.83	8.95923018743764
