# Supplementary material for: High‐resolution definition of humoral immune response correlates of effective immunity against HIV
Source: Mol Syst Biol. 2018 Mar 26;14(3):e7881. doi: 10.15252/msb.20177881 (PMC5868198; doi:10.15252/msb.20177881)
Supplement: Supplementary file 5 — Dataset EV3 [file MSB-14-e7881-s005.zip › dataset_EV3/Fc.array/ADNP/lambda.min/fullmod-coeffs.csv]

	x
IgG2.IIIb.pr55.Gag	-0.378725526983041
MBL.gp120.BAL	-0.330269347892304
MBL.HIV1.Integrase	-0.274416880852035
LCA.HIV1.Integrase	-0.104622395909783
IgG3.93TH975.gp120	-0.0820446203601423
MBL.gp41.HXBc2	-0.0410848441497131
C1q.6H.HIV1.p66	-0.00297484958630035
FcgRIIa.R131.gp120.YU2	0.0159905416865347
IgG2.gp120.JRCSF	0.0564009661783228
FcgRIIb.HIV1.Integrase	0.113811910669187
FcgRIIa.R131.HIV1.Gag	0.191469004864629
FcgRIIa.R131.gp120.TRO	0.221857118854586
IgG4.gp120.PVO	0.269415836475116
FcgRIIb.gp120.YU2	0.384578371035592
FcgRIIIa.HIV1.Integrase	0.411209619570636
FcgRIIIb.gp120.TRO	0.558759242082089
FcgRIIIb.SH.gp120.YU2	0.587424905873856
FcgRIIIb.SOSIP	0.651507998871283
FcgRIIIb.gp120.SF162	0.696840274489024
FcgRIIIb.SH.gp120.PVO	1.10756112707047
FcgRIIIb.gp120.PVO	1.27979679877086
