# Supplementary material for: High‐resolution definition of humoral immune response correlates of effective immunity against HIV
Source: Mol Syst Biol. 2018 Mar 26;14(3):e7881. doi: 10.15252/msb.20177881 (PMC5868198; doi:10.15252/msb.20177881)
Supplement: Supplementary file 5 — Dataset EV3 [file MSB-14-e7881-s005.zip › dataset_EV3/Fc.array/CD107a/summary.txt]

lambdas
* min: 0.4941739 +- 0.05405221 ; rep: 0.4950704 
* 1se: 1.071373 +- 0.09018834 ; rep: 1.042076 
scores
* min 0.6184038 +- 0.00725545 ; rep: 0.6189205 
* 1se 0.6120777 +- 0.01012321 ; rep: 0.614453 
perm
* min: -0.1092717 +- 0.1675315 
* 1se: -0.2172982 +- 0.07685718 
