# Supplementary material for: High‐resolution definition of humoral immune response correlates of effective immunity against HIV
Source: Mol Syst Biol. 2018 Mar 26;14(3):e7881. doi: 10.15252/msb.20177881 (PMC5868198; doi:10.15252/msb.20177881)
Supplement: Supplementary file 5 — Dataset EV3 [file MSB-14-e7881-s005.zip › dataset_EV3/Fc.array/CD107a/lambda.min/cv-reps.csv]

	score	lambda
1	0.62425588161062	0.495070429907207
2	0.618179472505288	0.495070429907207
3	0.61185299943581	0.518643581111142
4	0.618382101374906	0.495070429907207
5	0.606871162523911	0.472568714806835
6	0.618908074137101	0.518643581111142
7	0.621055447530435	0.495070429907207
8	0.622174930536653	0.495070429907207
9	0.613026847509268	0.518643581111142
10	0.617499375860141	0.518643581111142
11	0.620073730682307	0.495070429907207
12	0.603667023640651	0.495070429907207
13	0.627275562148692	0.495070429907207
14	0.616893076223728	0.495070429907207
15	0.625353082751589	0.518643581111142
16	0.601355450901749	0.518643581111142
17	0.621762108851246	0.518643581111142
18	0.61823077676098	0.495070429907207
19	0.62294952596438	0.518643581111142
20	0.629155522875513	0.472568714806835
21	0.610444781422199	0.495070429907207
22	0.618080688842714	0.495070429907207
23	0.625431177848781	0.495070429907207
24	0.610132105268622	0.472568714806835
25	0.620038930212265	0.518643581111142
26	0.619924084834975	0.596314085500668
27	0.604909966573031	0.543339185655276
28	0.624169101318701	0.495070429907207
29	0.610360838149189	0.495070429907207
30	0.62398558681867	0.495070429907207
31	0.618920474704403	0.495070429907207
32	0.62773691205848	0.495070429907207
33	0.61124521643399	0.495070429907207
34	0.625188797632863	0.495070429907207
35	0.617366979122568	0.495070429907207
36	0.611165257264565	0.518643581111142
37	0.617501544310031	0.472568714806835
38	0.619970711053581	0.495070429907207
39	0.622740508230468	0.518643581111142
40	0.621056634522087	0.543339185655276
41	0.628167441763263	0.518643581111142
42	0.622931748525112	0.374502624781506
43	0.619661054056342	0.518643581111142
44	0.613216471869577	0.495070429907207
45	0.623136765637109	0.518643581111142
46	0.6283593318589	0.495070429907207
47	0.608856076242328	0.472568714806835
48	0.620490385809428	0.495070429907207
49	0.625829043793551	0.495070429907207
50	0.613172063468346	0.472568714806835
51	0.612532064664204	0.495070429907207
52	0.612821201607424	0.569210690000375
53	0.616915636575293	0.569210690000375
54	0.612434087258359	0.518643581111142
55	0.604777296327454	0.495070429907207
56	0.630256886978591	0.310918658405144
57	0.603739127865304	0.495070429907207
58	0.615799590760375	0.518643581111142
59	0.621884262700869	0.543339185655276
60	0.627342309587163	0.495070429907207
61	0.617919340428271	0.472568714806835
62	0.614435817439734	0.495070429907207
63	0.625424722368663	0.472568714806835
64	0.605452898114826	0.495070429907207
65	0.620782599805685	0.518643581111142
66	0.621219352595999	0.341232843768402
67	0.616318473147106	0.472568714806835
68	0.629557587757868	0.495070429907207
69	0.620896562045857	0.495070429907207
70	0.61819314287122	0.518643581111142
71	0.640700912996217	0.472568714806835
72	0.62780580613893	0.357480902500993
73	0.61714353293828	0.718262427091732
74	0.611749377890505	0.472568714806835
75	0.621962529268493	0.495070429907207
76	0.624448173956437	0.357480902500993
77	0.620255417343517	0.518643581111142
78	0.615041131311394	0.543339185655276
79	0.629408918027698	0.472568714806835
80	0.621056113922362	0.543339185655276
81	0.626239993425499	0.518643581111142
82	0.619443796599369	0.472568714806835
83	0.613868493765648	0.569210690000375
84	0.602129818192016	0.495070429907207
85	0.622570126696552	0.518643581111142
86	0.629273568029512	0.472568714806835
87	0.619782138572254	0.495070429907207
88	0.616175005686738	0.518643581111142
89	0.619413215932352	0.518643581111142
90	0.603535076681345	0.495070429907207
91	0.615606113814624	0.543339185655276
92	0.613976959177573	0.341232843768402
93	0.612745038370232	0.518643581111142
94	0.623922577391728	0.357480902500993
95	0.61651705890336	0.495070429907207
96	0.622770599391037	0.518643581111142
97	0.612094878336405	0.472568714806835
98	0.625410752534187	0.472568714806835
99	0.613064399834965	0.341232843768402
100	0.610456372595002	0.518643581111142
