# Supplementary material for: High‐resolution definition of humoral immune response correlates of effective immunity against HIV
Source: Mol Syst Biol. 2018 Mar 26;14(3):e7881. doi: 10.15252/msb.20177881 (PMC5868198; doi:10.15252/msb.20177881)
Supplement: Supplementary file 5 — Dataset EV3 [file MSB-14-e7881-s005.zip › dataset_EV3/Fc.array/CD107a/lambda.min/cvmod-scatter.csv]

	obs	pred
100681	5.2	11.5349053038434
109477	15.15	12.235292607279
113706	9.72	10.3654478901792
133537	12.64	9.90067290106337
164647	5.23	8.76398977844748
184934	8.08	8.82514277442971
187948	4.34	8.8613068716154
236903	9.73	9.69529189174409
237150	15.46	9.34477991875437
241747	14.99	14.534349496567
269198	9.17	8.03464549538629
295081	12.6	9.67439744796613
420377	13.99	13.1337467418561
420380	6.33	8.33191295221566
490180	9.8	11.0358412240182
492262	5.1	8.25085902627251
513662	12.95	11.3767790650515
543444	8.02	8.31942113293081
551970	16.39	12.7881795985885
589081	7.87	8.41076950106018
609736	12.75	11.255865077688
625230	3.61	8.89606867727485
669831	6.98	8.06664277955806
670277	9.05	13.003723697644
701998	11.67	12.9124945310736
724679	7.46	8.22662799619089
738052	8.63	8.63493545820543
746326	7.95	8.24799327133263
753551	4.17	7.90811619875973
757726	7.89	11.8818432255003
763012	5.43	8.2297789673514
782630	10.47	7.84042188837976
795613	8.16	11.1684426030492
814313	9.69	11.0915252980135
830183	14.55	12.932973752423
843065	10.92	10.592387902892
861845	4.25	9.08913531993546
875699	14.39	15.1643412406881
939296	13.2	12.2213673447053
943823	7.74	8.63516047825198
961948	14.12	7.6654258480651
975508	8.57	11.344468289389
976531	11.68	12.6758662334399
988596	15.18	11.4550145049184
103797	16.99	14.1007212050225
125290	8.13	9.68388390496281
128522	11.4	12.9805813898996
151881	14.15	12.4008001380519
161178	10.03	10.8269730814791
184538	13.03	11.2049122642334
184809	13.31	10.9935326102506
190469	10.56	11.5858320075113
191697	7.12	10.6316617842738
206690	4.97	9.3066964912707
214965	14.56	12.8742321350294
234123	7.32	10.1459590890173
252890	18.18	14.2696591241361
298580	9.57	10.0064155168853
314293	8.58	10.9229534743128
314532	12.07	13.1944328413034
333737	13.94	13.1294345762147
367794	13.86	12.0689557365474
373255	14.59	14.1494356377391
387740	11	11.8946862278398
389876	14.33	14.9119196208811
403839	12.61	12.0412117170103
430563	16.7	12.1482395312788
431070	9.58	10.4511551000335
434649	7.93	10.135777207652
453231	12.57	13.0363531768138
466814	10.54	11.5265611837301
477889	9.02	11.2067554035166
488423	17.92	14.0491377302071
504586	15.07	13.5644135490699
511582	10.31	11.4600750881045
530919	16.24	13.8396104748796
535210	12.72	11.3966494618185
569382	14.28	12.9335497608965
572863	7.14	8.74343471417121
585670	3.82	8.47711328125359
607759	8.63	10.6802678544915
657035	11.78	14.9501348759279
694604	7.54	9.8982156813303
748754	10.8	10.4443772276421
789566	11.31	13.1378207404832
814949	9.32	9.52468655532308
821839	15.69	14.1813634002556
851870	8.8	10.9246004613431
872400	13.71	11.2216225632969
915856	15.64	11.7162448777939
916549	9.89	10.9333963071593
938105	16.24	13.6061435889967
965676	13.95	14.6981236976734
973710	8.54	9.90887551967418
987427	10.95	10.6228076829073
101013	9.26	9.9588654976553
107889	8.6	9.73406900658655
205444	16.61	11.7053338742979
214456	12.88	9.33650684691922
225770	12.2	13.1958552648601
264783	19.49	14.4289145463315
308811	16.26	11.9546059548321
350534	13.49	8.32026806034638
362517	15.1	13.6534951587695
378469	12.49	8.45129657539377
384682	15.83	12.3710928024464
390573	6.22	8.90159977470973
401992	17.92	12.2664699867235
411865	10.59	10.8196179177765
416227	8.99	11.1978924990193
421413	10.38	9.29217343420573
425195	11.46	10.082261787492
429234	12.47	9.03945313697115
440871	8.26	9.25553981853754
498553	14.35	13.0527294302226
514023	15.55	11.5971149166934
516917	13.67	13.7928210970599
538977	10.63	10.3611191551639
545667	12.37	10.5320449992828
573015	16.23	12.3268727795188
621635	14.22	8.77558083655678
659715	7.23	8.224360093127
703943	13.74	10.6084015035629
714027	16.32	11.380477973227
721729	9.88	10.6914630495983
734962	4.98	9.30571884080489
753068	14.53	12.1260961912814
759010	6.58	8.24754046056004
765757	9.2	8.35172115931964
784766	10.57	10.286149958495
799033	6.58	9.35449652242131
820694	9.02	13.3757060291288
824476	10.61	12.1162894206516
846280	14.3	12.6018815192519
854094	11.34	12.892845078018
949964	9.77	10.5503479011078
985170	15.22	12.3228541218533
991902	1.76	10.2312444273364
132848	7.97	9.56065648198913
143730	11.58	8.84681757452604
169778	13.56	10.764801200088
171545	8.84	13.0673488136352
181260	9.55	10.8822438241636
184452	7.81	12.9336072198336
197059	8.84	10.7052987754546
224057	10.82	8.10981818814423
230479	8.46	7.4369904948304
233232	9.23	9.16224695348499
239667	13.64	11.6011717704101
307339	10.41	9.14823090396144
339284	9.32	11.2248699939489
387879	6.47	10.2555238862049
427146	10.58	10.3280827671328
436457	8.72	10.7703840287313
462928	12.43	13.0000841024843
471788	9.11	12.521579556544
472789	13.02	11.3537620274134
482305	11.14	12.2067211096313
506700	9.91	11.7995876540762
519446	7.99	10.0427082277034
533621	10.31	9.32154590594362
539068	16.49	12.6825862571704
554271	7.78	11.2971754128975
633482	18.24	11.2555095933318
636300	14.08	13.1218699883256
667335	10.15	10.3905213647602
691534	14.21	11.0407601271722
692563	10.45	11.1991509110756
698443	9.91	10.1996529318584
709288	9.55	9.29187931328851
710992	7.59	9.54550035857422
731392	8.81	9.76719324422904
746016	14.12	13.4148029545715
778292	9.89	8.49800749927084
779710	8.47	12.372523192824
792092	12.4	13.9101222205529
857471	10.3	11.5375957121209
874905	17.31	11.0330697501127
957723	7.3	9.37257433144936
