# Supplementary material for: High‐resolution definition of humoral immune response correlates of effective immunity against HIV
Source: Mol Syst Biol. 2018 Mar 26;14(3):e7881. doi: 10.15252/msb.20177881 (PMC5868198; doi:10.15252/msb.20177881)
Supplement: Supplementary file 5 — Dataset EV3 [file MSB-14-e7881-s005.zip › dataset_EV3/Fc.array/CD107a/lambda.min/fullmod-coeffs.csv]

	x
SNA.p24.HXBc2	-0.140367621164093
FcgRIIb.gp120.SF162	0.000541384743499142
FcgRIIIb.SH.gp120.SF162	0.000944690520633733
FcgRIIIb.HIV1.Vif	0.0346518592726336
IgG3.HIV1.Rev	0.0832735167005512
FcgRIIIb.gp120.IIIb	0.273017504728618
FcgRIIIb.gp120.SF162	0.420651792429558
FcgRIIIb.gp120.Du156.12	0.432894428705158
FcgRIIIb.gp120.PVO	0.441010297657008
FcgRIIIb.SH.gp120.PVO	0.615590835851295
