# Supplementary material for: High‐resolution definition of humoral immune response correlates of effective immunity against HIV
Source: Mol Syst Biol. 2018 Mar 26;14(3):e7881. doi: 10.15252/msb.20177881 (PMC5868198; doi:10.15252/msb.20177881)
Supplement: Supplementary file 5 — Dataset EV3 [file MSB-14-e7881-s005.zip › dataset_EV3/Fc.array/class.cp/summary.txt]

lambdas
* min: 0.02856715 +- 0.01511227 ; rep: 0.01939427 
* 1se: 0.0644267 +- 0.02021291 ; rep: 0.07829499 
scores
* min 0.7572928 +- 0.01358437 ; rep: 0.7569061 
* 1se 0.7313812 +- 0.01518193 ; rep: 0.7292818 
perm
* min: 0.5505525 +- 0.03188209 
* 1se: 0.5309945 +- 0.02558937 
