# Supplementary material for: High‐resolution definition of humoral immune response correlates of effective immunity against HIV
Source: Mol Syst Biol. 2018 Mar 26;14(3):e7881. doi: 10.15252/msb.20177881 (PMC5868198; doi:10.15252/msb.20177881)
Supplement: Supplementary file 5 — Dataset EV3 [file MSB-14-e7881-s005.zip › dataset_EV3/Fc.array/class.cp/lambda.min/cv-reps.csv]

	score	lambda
1	0.773480662983425	0.0256380800451191
2	0.740331491712707	0.0176713340851275
3	0.779005524861878	0.0222986945482772
4	0.751381215469613	0.0185127679603885
5	0.740331491712707	0.0448032730005159
6	0.740331491712707	0.0116265578186291
7	0.756906077348066	0.0371964643548413
8	0.762430939226519	0.0323515877735311
9	0.784530386740331	0.0539657009443021
10	0.74585635359116	0.0338920329793087
11	0.756906077348066	0.00879506461548646
12	0.767955801104972	0.0212851844666317
13	0.740331491712707	0.0233604636754203
14	0.773480662983425	0.030881158179784
15	0.762430939226519	0.00730181715663275
16	0.74585635359116	0.0176713340851275
17	0.767955801104972	0.0256380800451191
18	0.734806629834254	0.0268588565265491
19	0.756906077348066	0.071339480684085
20	0.740331491712707	0.0185127679603885
21	0.773480662983425	0.0268588565265491
22	0.756906077348066	0.0355058276431907
23	0.773480662983425	0.0185127679603885
24	0.762430939226519	0.0491715368081146
25	0.762430939226519	0.0185127679603885
26	0.756906077348066	0.0193942673430427
27	0.734806629834254	0.059227290165339
28	0.74585635359116	0.038967602006211
29	0.773480662983425	0.0233604636754203
30	0.74585635359116	0.00527250271752155
31	0.740331491712707	0.0127601328528791
32	0.767955801104972	0.0469366145718763
33	0.773480662983425	0.024472789738841
34	0.751381215469613	0.0176713340851275
35	0.767955801104972	0.0338920329793087
36	0.740331491712707	0.0355058276431907
37	0.756906077348066	0.013367716184365
38	0.74585635359116	0.038967602006211
39	0.74585635359116	0.0371964643548413
40	0.756906077348066	0.00287998714740967
41	0.756906077348066	0.0101121870666307
42	0.762430939226519	0.0203177399823857
43	0.756906077348066	0.0338920329793087
44	0.756906077348066	0.0193942673430427
45	0.734806629834254	0.0256380800451191
46	0.74585635359116	0.0294775618804428
47	0.751381215469613	0.0371964643548413
48	0.74585635359116	0.0408230737101448
49	0.762430939226519	0.0355058276431907
50	0.74585635359116	0.00696993829769069
51	0.740331491712707	0.0782949919816989
52	0.762430939226519	0.0168681446781141
53	0.773480662983425	0.030881158179784
54	0.751381215469613	0.0233604636754203
55	0.767955801104972	0.0427668950960413
56	0.740331491712707	0.011098112822062
57	0.773480662983425	0.024472789738841
58	0.779005524861878	0.0338920329793087
59	0.756906077348066	0.0140042300535622
60	0.740331491712707	0.0747363637604814
61	0.74585635359116	0.038967602006211
62	0.767955801104972	0.0222986945482772
63	0.762430939226519	0.024472789738841
64	0.756906077348066	0.0140042300535622
65	0.773480662983425	0.0233604636754203
66	0.751381215469613	0.0256380800451191
67	0.756906077348066	0.0650018778399586
68	0.756906077348066	0.030881158179784
69	0.756906077348066	0.0203177399823857
70	0.762430939226519	0.0408230737101448
71	0.762430939226519	0.0222986945482772
72	0.734806629834254	0.0355058276431907
73	0.74585635359116	0.0083953153549537
74	0.74585635359116	0.038967602006211
75	0.767955801104972	0.024472789738841
76	0.767955801104972	0.0193942673430427
77	0.751381215469613	0.0355058276431907
78	0.784530386740331	0.0140042300535622
79	0.762430939226519	0.0427668950960413
80	0.751381215469613	0.024472789738841
81	0.751381215469613	0.0371964643548413
82	0.718232044198895	0.059227290165339
83	0.762430939226519	0.0371964643548413
84	0.773480662983425	0.030881158179784
85	0.756906077348066	0.00696993829769069
86	0.767955801104972	0.0281377611991304
87	0.784530386740331	0.024472789738841
88	0.779005524861878	0.0294775618804428
89	0.74585635359116	0.0233604636754203
90	0.762430939226519	0.0620474421722535
91	0.779005524861878	0.0185127679603885
92	0.756906077348066	0.038967602006211
93	0.773480662983425	0.024472789738841
94	0.740331491712707	0.0076494986772783
95	0.762430939226519	0.0161014614692423
96	0.773480662983425	0.0140042300535622
97	0.751381215469613	0.0294775618804428
98	0.74585635359116	0.0323515877735311
99	0.779005524861878	0.0212851844666317
100	0.740331491712707	0.0256380800451191
