# Supplementary material for: High‐resolution definition of humoral immune response correlates of effective immunity against HIV
Source: Mol Syst Biol. 2018 Mar 26;14(3):e7881. doi: 10.15252/msb.20177881 (PMC5868198; doi:10.15252/msb.20177881)
Supplement: Supplementary file 5 — Dataset EV3 [file MSB-14-e7881-s005.zip › dataset_EV3/Fc.array/class.cp/lambda.min/fullmod-coeffs.csv]

	x
FcgRIIIa.F158.p24.IIIb	-0.66766662559131
FcgRIIa.HIV1.Vif	-0.571629444818613
FcgRIIIb.IIIb.pr55.Gag	-0.294445905289186
C1q.p24.IIIb	-0.266280359883792
C1q.p24.HXBc2	-0.262486717853428
FcgRIIIb.NA1.gp120.JRCSF	-0.261244572224639
LCA.gp120.BAL	-0.252186097043882
C1q.SOSIP	-0.227907491682993
VVL.HIV1.Integrase	-0.224909193152696
FcgRIIb.gp120.MN	-0.217463937044886
MBL.gp120.JRCSF	-0.204951620711837
PNA.HIV1.Nef	-0.190314656082427
SNA.HIV1.Nef	-0.184354431919744
FcgRIIb.gp120.TRO	-0.177930962787351
IgG2.IIIb.pr55.Gag	-0.172557419887088
FcgRIIa.H131.gp120.BAL	-0.145361342854213
IgG3.Chiang.Mai.gp120	-0.122496968032484
FcgRIIIb.gp41.HXBc2	-0.112879254190741
IgG1.IIIb.pr55.Gag	-0.101499075973612
LCA.HIV1.Integrase	-0.0985906728404471
FcgRIIIa.p24.IIIb	-0.0803440055968788
C1q.HIV1.Vif	-0.0769801122180672
MBL.gp120.BAL	-0.073529609318184
FcgRIIa.H131.p24.HXBc2	-0.0705521540343291
IgG3.93TH975.gp120	-0.0616275015953402
IgG2.HIV1.Rev	-0.0600799775892603
C1q.6H.HIV1.p66	-0.0290029652916933
FcgRIIIb.gp120.ZM109F	-0.0163136066406483
C1q.gp120.IIIb	-0.00576312976337469
FcgRI.93TH975.gp120	-0.00451387000429067
FcgRIIIb.NA1.p24.HXBc2	-0.000307920179010437
FcgRIIa.H131.gp120.MN	-0.000201126737945183
MBL.gp41.HXBc2	-6.59735276060873e-05
C1q.gp140.HXBc2	0.00809724874907742
IgG2.p24.IIIb	0.0146758619942956
IgG4.gp41.HXBc2	0.0184698291295365
LCA.HIV1.Rev	0.0189750911686687
IgG1.gp41.HXBc2	0.0233160674527857
FcgRIIa.R131.gp140.Du151	0.027022478536745
IgG3.HIV1.Nef	0.0295029380735277
IgG3.gp120.JRCSF	0.0399943447926357
C1q.IIIb.pr55.Gag	0.0402798072099477
IgG2.gp120.TRO	0.0416347796769224
IgG2.SOSIP	0.054794751609317
IgG4.HIV1.Nef	0.0602339078688599
IgG4.gp140.CN54	0.0635243476278372
IgG2.HIV1.Nef	0.0659235266564839
IgG3.gp120.TRO	0.0821338210612449
IgG3.HIV1.Vif	0.0895082119856231
FcgRIIa.gp140.CN54	0.103012833403537
FcgRI.HIV1.Nef	0.110656942125192
FcgRIIIa.V158.IIIb.pr55.Gag	0.110753905381542
IgG1.HIV1.Nef	0.149917417297043
VVL.HIV1.Rev	0.181379193665613
FcgRIIa.R131.gp140.UG21	0.181929634446243
IgG3.IIIb.pr55.Gag	0.182957367165257
FcgRIIIb.SH.gp120.BAL.Kif	0.185041095136581
IgG4.IIIb.pr55.Gag	0.187561198831901
IgG2.gp120.BAL	0.231172526456205
PNA.gp140.CN54	0.262873895257621
FcgRIIIb.SH.gp140.UG21	0.274288480392504
PNA.HIV1.Rev	0.278687176516972
IgG1.gp140.CN54	0.282288456729681
C1q.gp120.RSC3	0.370305848840419
FcgRIIa.gp120.SF162	0.38789515158372
IgG2.gp140.Du151	0.442758242941133
FcgRIIIa.SOSIP	0.656143326695804
