# Supplementary material for: High‐resolution definition of humoral immune response correlates of effective immunity against HIV
Source: Mol Syst Biol. 2018 Mar 26;14(3):e7881. doi: 10.15252/msb.20177881 (PMC5868198; doi:10.15252/msb.20177881)
Supplement: Supplementary file 5 — Dataset EV3 [file MSB-14-e7881-s005.zip › dataset_EV3/Fc.array/class.cp/lambda.min/score-details.txt]

Confusion Matrix and Statistics

            Reference
Prediction   controller progressor
  controller         76         24
  progressor         20         61
                                          
               Accuracy : 0.7569          
                 95% CI : (0.6877, 0.8175)
    No Information Rate : 0.5304          
    P-Value [Acc > NIR] : 2.83e-10        
                                          
                  Kappa : 0.5107          
 Mcnemar's Test P-Value : 0.6511          
                                          
            Sensitivity : 0.7917          
            Specificity : 0.7176          
         Pos Pred Value : 0.7600          
         Neg Pred Value : 0.7531          
             Prevalence : 0.5304          
         Detection Rate : 0.4199          
   Detection Prevalence : 0.5525          
      Balanced Accuracy : 0.7547          
                                          
       'Positive' Class : controller      
                                          
