# Supplementary material for: High‐resolution definition of humoral immune response correlates of effective immunity against HIV
Source: Mol Syst Biol. 2018 Mar 26;14(3):e7881. doi: 10.15252/msb.20177881 (PMC5868198; doi:10.15252/msb.20177881)
Supplement: Supplementary file 5 — Dataset EV3 [file MSB-14-e7881-s005.zip › dataset_EV3/Fc.array/class.etuv/summary.txt]

lambdas
* min: 0.02516288 +- 0.02430765 ; rep: 0.01697026 
* 1se: 0.08092716 +- 0.04406061 ; rep: 0.104128 
scores
* min 0.5739779 +- 0.02026384 ; rep: 0.5745856 
* 1se 0.5435359 +- 0.02310588 ; rep: 0.5414365 
perm
* min: 0.2877348 +- 0.02741345 
* 1se: 0.2721547 +- 0.02471567 
