# Supplementary material for: High‐resolution definition of humoral immune response correlates of effective immunity against HIV
Source: Mol Syst Biol. 2018 Mar 26;14(3):e7881. doi: 10.15252/msb.20177881 (PMC5868198; doi:10.15252/msb.20177881)
Supplement: Supplementary file 5 — Dataset EV3 [file MSB-14-e7881-s005.zip › dataset_EV3/Fc.array/class.etuv/lambda.min/cv-reps.csv]

	score	lambda
1	0.574585635359116	0.00638919467080976
2	0.574585635359116	0.0257932891545921
3	0.596685082872928	0.0169702619080059
4	0.546961325966851	0.0568775747979988
5	0.574585635359116	0.0116969432641106
6	0.585635359116022	0.0111652991404178
7	0.574585635359116	0.0169702619080059
8	0.596685082872928	0.00701213326370852
9	0.580110497237569	0.0224336875164386
10	0.56353591160221	0.0568775747979988
11	0.574585635359116	0.00926962749982368
12	0.569060773480663	0.0494692139518778
13	0.596685082872928	0.0122539020229692
14	0.596685082872928	0.0340972102877378
15	0.602209944751381	0.0111652991404178
16	0.558011049723757	0.0106578190626535
17	0.585635359116022	0.0204407405473118
18	0.558011049723757	0.0787689781756841
19	0.541436464088398	0.0993951772830641
20	0.552486187845304	0.00701213326370852
21	0.56353591160221	0.0717713592509572
22	0.552486187845304	0.035720774623616
23	0.574585635359116	0.0147598683686507
24	0.558011049723757	0.059585843338856
25	0.596685082872928	0.00530442166192145
26	0.596685082872928	0.035720774623616
27	0.580110497237569	0.00333133139672455
28	0.596685082872928	0.0235018844353819
29	0.541436464088398	0.00971100779130757
30	0.552486187845304	0.0116969432641106
31	0.56353591160221	0.0177783137037933
32	0.607734806629834	0.00365613209535345
33	0.640883977900553	0.00844613934090328
34	0.585635359116022	0.0204407405473118
35	0.546961325966851	0.0224336875164386
36	0.591160220994475	0.0224336875164386
37	0.602209944751381	0.00701213326370852
38	0.580110497237569	0.035720774623616
39	0.558011049723757	0.0154626706121003
40	0.580110497237569	0.0154626706121003
41	0.580110497237569	0.00884830862378679
42	0.591160220994475	0.0186248414941303
43	0.546961325966851	0.0717713592509572
44	0.546961325966851	0.00506332751087072
45	0.56353591160221	0.0161989373134341
46	0.607734806629834	0.00701213326370852
47	0.580110497237569	0.0128373807924037
48	0.56353591160221	0.00420366345273081
49	0.591160220994475	0.0246209443547483
50	0.558011049723757	0.0653953895052571
51	0.591160220994475	0.00303538509697361
52	0.546961325966851	0.0653953895052571
53	0.56353591160221	0.0653953895052571
54	0.596685082872928	0.0122539020229692
55	0.558011049723757	0.0542924012420978
56	0.591160220994475	0.00483319146107505
57	0.585635359116022	0.0204407405473118
58	0.552486187845304	0.0154626706121003
59	0.585635359116022	0.00734602126772145
60	0.613259668508287	0.00926962749982368
61	0.591160220994475	0.0214140417960503
62	0.56353591160221	0.0204407405473118
63	0.585635359116022	0.0214140417960503
64	0.558011049723757	0.00401260046112996
65	0.552486187845304	0.0685092402055232
66	0.596685082872928	0.00555699569246764
67	0.591160220994475	0.0140890095718273
68	0.56353591160221	0.00440382405250699
69	0.596685082872928	0.00844613934090328
70	0.524861878453039	0.0325474394566342
71	0.569060773480663	0.0568775747979988
72	0.580110497237569	0.0116969432641106
73	0.574585635359116	0.0177783137037933
74	0.569060773480663	0.00844613934090328
75	0.596685082872928	0.00884830862378679
76	0.569060773480663	0.00383022157737216
77	0.574585635359116	0.00734602126772145
78	0.580110497237569	0.00365613209535345
79	0.574585635359116	0.0204407405473118
80	0.558011049723757	0.00769580760039289
81	0.552486187845304	0.0257932891545921
82	0.558011049723757	0.0430257994949315
83	0.541436464088398	0.0116969432641106
84	0.591160220994475	0.0116969432641106
85	0.56353591160221	0.0177783137037933
86	0.558011049723757	0.0116969432641106
87	0.56353591160221	0.0542924012420978
88	0.607734806629834	0.0224336875164386
89	0.607734806629834	0.00582159622561341
90	0.552486187845304	0.0993951772830641
91	0.574585635359116	0.0147598683686507
92	0.591160220994475	0.0116969432641106
93	0.558011049723757	0.0147598683686507
94	0.541436464088398	0.0993951772830641
95	0.574585635359116	0.0235018844353819
96	0.569060773480663	0.0224336875164386
97	0.580110497237569	0.0161989373134341
98	0.546961325966851	0.082519622367992
99	0.552486187845304	0.00420366345273081
100	0.558011049723757	0.0787689781756841
