# Supplementary material for: High‐resolution definition of humoral immune response correlates of effective immunity against HIV
Source: Mol Syst Biol. 2018 Mar 26;14(3):e7881. doi: 10.15252/msb.20177881 (PMC5868198; doi:10.15252/msb.20177881)
Supplement: Supplementary file 5 — Dataset EV3 [file MSB-14-e7881-s005.zip › dataset_EV3/Fc.array/class.etuv/lambda.min/fullmod-coeffs.csv]

	EC	TP	UP	VC
C1q.6H.HIV1.p66	NA	-0.504120296304134	NA	0.184596957082032
C1q.gp120.CN54	NA	NA	0.309660249142545	NA
C1q.gp120.IIIb	-0.194076345235146	0.0131092673511448	-0.0980572007185773	0.279024278602578
C1q.gp120.RSC3	-0.139316267743069	NA	0.127568729496724	NA
C1q.gp120.TRO	NA	NA	NA	0.0472792890352437
C1q.gp120.ZM109F	-0.337855928034581	NA	NA	0.231264917247976
C1q.gp140.UG21	NA	NA	0.0236381737204918	NA
C1q.HIV1.Vif	NA	-0.112112843227287	NA	NA
C1q.IIIb.pr55.Gag	-0.0410277067282696	0.237174613219864	NA	NA
C1q.p24.HXBc2	0.319491784901656	NA	NA	NA
C1q.p24.IIIb	0.067887156702387	NA	-0.254626922877722	0.0707799915982399
C1q.SOSIP	NA	NA	NA	0.568375594948361
FcgRI.gp140.CN54	NA	NA	0.482577636377713	NA
FcgRI.HIV1.Integrase	NA	-0.0382396171857425	NA	NA
FcgRI.HIV1.Nef	NA	NA	0.188296885695404	NA
FcgRI.IIIb.pr55.Gag	NA	NA	NA	-0.0700793758037204
FcgRI.p24.IIIb	NA	-0.0845795564714858	NA	NA
FcgRIIa.gp120.JRCSF	NA	-0.0214676685953507	NA	NA
FcgRIIa.gp120.SF162	-0.310174121205516	0.256137559445326	NA	NA
FcgRIIa.gp41.HXBc2	NA	0.166393697987663	NA	NA
FcgRIIa.H131.gp120.BAL	NA	NA	NA	0.109807362590504
FcgRIIa.H131.gp120.JRCSF	NA	NA	NA	0.264392534932096
FcgRIIa.H131.gp120.MN	NA	NA	NA	0.0163214999286756
FcgRIIa.H131.gp120.RSC3.delta3711	NA	NA	-0.000150645569834486	NA
FcgRIIa.H131.HIV1.Rev	NA	NA	NA	-0.0717096837883032
FcgRIIa.H131.p24.IIIb	NA	NA	-0.0157403320642238	NA
FcgRIIa.HIV1.Vif	NA	NA	-0.140059099201534	0.120978283047843
FcgRIIa.p24.IIIb	NA	-0.0034659834438111	NA	NA
FcgRIIa.R131.gp120.BAL.Kif	NA	0.131700476935251	NA	NA
FcgRIIa.R131.gp120.PVO	NA	NA	0.0275794783372181	NA
FcgRIIa.R131.gp120.RSC3.delta3711	NA	NA	NA	0.059919972076808
FcgRIIa.R131.gp120.SF162	NA	0.345864667599991	NA	NA
FcgRIIa.R131.gp140.CN54	NA	NA	NA	-0.000996222674548052
FcgRIIa.R131.gp140.Du151	NA	NA	0.281448603203863	-0.204761833426002
FcgRIIa.R131.HIV1.Gag	NA	NA	0.0405448673905528	NA
FcgRIIa.R131.IIIb.pr55.Gag	NA	-0.107920929767063	NA	NA
FcgRIIa.R131.p24.HXBc2	0.240766954453486	NA	NA	NA
FcgRIIb.gp120.JRCSF	NA	-0.332034868032668	NA	NA
FcgRIIb.gp120.MN	NA	NA	-0.0883145478436179	NA
FcgRIIb.gp120.SF162	NA	0.0549058075823337	NA	NA
FcgRIIb.gp41.HXBc2	NA	0.0520283192114228	NA	NA
FcgRIIb.HIV1.Integrase	NA	NA	0.0365729669591862	NA
FcgRIIb.HIV1.Vif	0.306197736285916	NA	NA	NA
FcgRIIb.IIIb.pr55.Gag	NA	-0.064034264810153	NA	NA
FcgRIIIa.Chiang.Mai.gp120	0.378811769427167	NA	NA	NA
FcgRIIIa.F158.gp120.BAL	NA	NA	NA	0.166111776780215
FcgRIIIa.F158.gp120.MN	NA	NA	NA	0.0753806081031063
FcgRIIIa.F158.IIIb.pr55.Gag	0.0254741054361179	NA	NA	NA
FcgRIIIa.F158.p24.IIIb	NA	NA	-0.0189239794464781	NA
FcgRIIIa.p24.HXBc2	NA	-0.0734966135789136	NA	NA
FcgRIIIa.p24.IIIb	NA	NA	NA	0.0453465684729394
FcgRIIIa.SOSIP	-0.930385151195672	0.120850991961111	NA	NA
FcgRIIIa.V158.gp120.JRCSF	NA	-0.214784291276654	NA	NA
FcgRIIIa.V158.gp120.RSC3	NA	NA	0.206313118304764	NA
FcgRIIIa.V158.gp140.UG21	-0.0147156662898469	NA	NA	NA
FcgRIIIa.V158.IIIb.pr55.Gag	NA	NA	0.00744810221237408	-0.0811606229051963
FcgRIIIa.V158.SOSIP	NA	NA	NA	0.119458923660793
FcgRIIIb.Chiang.Mai.gp120	NA	NA	-0.0965924190922212	NA
FcgRIIIb.gp120.IIIb	NA	NA	-0.0745060025534476	NA
FcgRIIIb.gp120.SF162	NA	NA	-0.231602285963848	NA
FcgRIIIb.gp120.ZM109F	NA	NA	-0.0907650743393822	NA
FcgRIIIb.gp41.HXBc2	NA	NA	-0.250788067306325	NA
FcgRIIIb.IIIb.pr55.Gag	0.115797386222627	NA	NA	NA
FcgRIIIb.NA1.p51.HIV1.RT	NA	-0.0148008407183709	NA	NA
FcgRIIIb.p24.IIIb	NA	-0.44809165555452	NA	0.12015211458533
FcgRIIIb.SH.gp120.BAL.Kif	NA	0.38253191024459	NA	NA
FcgRIIIb.SH.gp120.RSC3	NA	NA	0.0532834301127726	NA
FcgRIIIb.SH.gp120.RSC3.delta3711	NA	NA	0.185138818403123	-0.109635985402825
FcgRIIIb.SH.gp120.SF162	NA	0.0389002452564058	NA	NA
FcgRIIIb.SH.gp140.UG21	NA	0.0329184732888639	NA	-0.220685444339682
FcgRIIIb.SH.HIV1.p7	0.113137439137391	NA	NA	NA
FcgRIIIb.SH.IIIb.pr55.Gag	0.129896090016025	NA	NA	-0.0305663891279346
FcgRIIIb.SH.p24.HXBc2	0.17041411759477	NA	NA	NA
IgG1.gp120.MN	NA	NA	-0.133755126241744	NA
IgG1.gp120.SF162	-0.000627265119674909	NA	NA	NA
IgG1.gp140.CN54	-0.174582293724755	0.424340346234185	NA	NA
IgG1.IIIb.pr55.Gag	0.379090126225853	NA	-0.0876159706013859	NA
IgG1.SOSIP	NA	0.0591404018051855	NA	NA
IgG2.93TH975.gp120	NA	NA	-0.0387455247667875	NA
IgG2.gp120.BAL	NA	NA	0.305463741415623	NA
IgG2.gp120.Du151	NA	NA	0.235255411898443	NA
IgG2.gp120.Du156.12	NA	NA	NA	0.0506422344477982
IgG2.gp120.MN	NA	NA	0.270070555962187	NA
IgG2.gp120.YU2	NA	0.0794565406149292	NA	NA
IgG2.gp140.Du151	NA	NA	0.151669146078647	NA
IgG2.gp41.HXBc2	NA	0.474629902011068	NA	NA
IgG2.HIV1.Nef	NA	0.112938329595546	NA	NA
IgG2.HIV1.Rev	NA	NA	-0.19697056349766	NA
IgG2.IIIb.pr55.Gag	NA	NA	NA	0.418382259802881
IgG2.p24.IIIb	NA	0.117975962289711	NA	NA
IgG3.93TH975.gp120	0.0777280247693898	NA	NA	NA
IgG3.Chiang.Mai.gp120	NA	NA	-0.0712229354026502	0.163719653752283
IgG3.gp120.JRCSF	NA	NA	0.270790428693607	NA
IgG3.gp120.TRO	NA	NA	0.0403709978929391	NA
IgG3.HIV1.Integrase	0.255957911390203	NA	NA	-0.0163901546085222
IgG3.HIV1.Nef	-0.187987411856625	NA	0.0437027122278939	0.0272253084191211
IgG3.HIV1.Vif	NA	NA	0.336960550313715	NA
IgG3.IIIb.pr55.Gag	NA	NA	0.343904256235547	NA
IgG3.SOSIP	NA	NA	NA	0.000202721433641382
IgG4.gp120.ZM109F	NA	NA	0.171529917320207	NA
IgG4.HIV1.Integrase	NA	0.201464076915506	NA	NA
IgG4.HIV1.Nef	NA	NA	0.144099446429195	NA
IgG4.HIV1.Rev	0.0856608453292198	NA	-0.121315453246038	NA
IgG4.IIIb.pr55.Gag	NA	NA	0.127302751713417	NA
LCA.gp140.CN54	NA	NA	0.0853284610983549	NA
LCA.gp41.HXBc2	-0.20424165597004	-0.36698698015164	0.258908096482955	0.312320539638725
LCA.HIV1.Nef	NA	NA	NA	0.0274944869888345
LCA.HIV1.Rev	NA	NA	0.140555531646258	NA
LCA.p24.HXBc2	0.0397753620047593	NA	NA	NA
MBL.93TH975.gp120	-0.188345182530535	NA	NA	0.00361056217875362
MBL.gp120.Du156.12	NA	NA	0.0942961916075921	NA
MBL.gp120.JRCSF	NA	NA	NA	0.132061140995557
MBL.gp41.HXBc2	NA	-0.405094037544712	NA	NA
MBL.HIV1.Integrase	NA	NA	0.0124005486167424	NA
MBL.HIV1.Vif	-0.111136255447704	NA	NA	NA
MBL.p24.IIIb	NA	NA	0.0320590003600721	NA
PNA.gp140.CN54	-0.0757974735344854	NA	0.0210862657414492	NA
PNA.HIV1.Integrase	NA	NA	0.0175085474009902	NA
PNA.HIV1.Nef	NA	NA	NA	0.115931404534249
PNA.HIV1.Rev	NA	0.0925554644102899	NA	-0.0405591082157205
SNA.gp41.HXBc2	-0.114716886336313	NA	NA	0.495074499965253
SNA.HIV1.Nef	0.167329105834836	-0.182365964402961	NA	NA
VVL.gp140.CN54	-0.0271005061334454	NA	NA	NA
VVL.HIV1.Integrase	NA	NA	NA	0.310228962849649
VVL.HIV1.Nef	-0.0531370843567248	NA	NA	0.131416494633805
VVL.HIV1.Rev	-0.257048405829078	NA	0.180135411515005	NA
VVL.p24.HXBc2	-0.335900093283553	NA	NA	0.161492796832238
