# Supplementary material for: High‐resolution definition of humoral immune response correlates of effective immunity against HIV
Source: Mol Syst Biol. 2018 Mar 26;14(3):e7881. doi: 10.15252/msb.20177881 (PMC5868198; doi:10.15252/msb.20177881)
Supplement: Supplementary file 5 — Dataset EV3 [file MSB-14-e7881-s005.zip › dataset_EV3/Fc.array/class.etuv/lambda.min/p24_in_EC_for_response_to_review.xlsx]

## Sheet: p24 in EC for response to revie
	EC	TP	UP	VC
C1q.p24.IIIb	0.0678872	NA	-0.254627	0.07078
FcgRIIIb.gp41.HXBc2	NA	NA	-0.250788	NA
FcgRIIIb.gp120.SF162	NA	NA	-0.231602	NA
IgG2.HIV1.Rev	NA	NA	-0.196971	NA
FcgRIIa.HIV1.Vif	NA	NA	-0.140059	0.120978
IgG1.gp120.MN	NA	NA	-0.133755	NA
IgG4.HIV1.Rev	0.0856608	NA	-0.121315	NA
FcgRIIIb.Chiang.Mai.gp120	NA	NA	-0.0965924	NA
FcgRIIIb.gp120.ZM109F	NA	NA	-0.0907651	NA
FcgRIIb.gp120.MN	NA	NA	-0.0883145	NA
IgG1.IIIb.pr55.Gag	0.37909	NA	-0.087616	NA
FcgRIIIb.gp120.IIIb	NA	NA	-0.074506	NA
IgG3.Chiang.Mai.gp120	NA	NA	-0.0712229	0.16372
IgG2.93TH975.gp120	NA	NA	-0.0387455	NA
FcgRIIIa.F158.p24.IIIb	NA	NA	-0.018924	NA
FcgRIIa.H131.p24.IIIb	NA	NA	-0.0157403	NA
FcgRIIa.H131.gp120.RSC3.delta3711	NA	NA	-0.000150646	NA
FcgRIIIa.V158.IIIb.pr55.Gag	NA	NA	0.0074481	-0.0811606
MBL.HIV1.Integrase	NA	NA	0.0124005	NA
PNA.HIV1.Integrase	NA	NA	0.0175085	NA
PNA.gp140.CN54	-0.0757975	NA	0.0210863	NA
C1q.gp140.UG21	NA	NA	0.0236382	NA
FcgRIIa.R131.gp120.PVO	NA	NA	0.0275795	NA
MBL.p24.IIIb	NA	NA	0.032059	NA
FcgRIIb.HIV1.Integrase	NA	NA	0.036573	NA
IgG3.gp120.TRO	NA	NA	0.040371	NA
FcgRIIa.R131.HIV1.Gag	NA	NA	0.0405449	NA
IgG3.HIV1.Nef	-0.187987	NA	0.0437027	0.0272253
FcgRIIIb.SH.gp120.RSC3	NA	NA	0.0532834	NA
LCA.gp140.CN54	NA	NA	0.0853285	NA
MBL.gp120.Du156.12	NA	NA	0.0942962	NA
IgG4.IIIb.pr55.Gag	NA	NA	0.127303	NA
C1q.gp120.RSC3	-0.139316	NA	0.127569	NA
LCA.HIV1.Rev	NA	NA	0.140556	NA
IgG4.HIV1.Nef	NA	NA	0.144099	NA
IgG2.gp140.Du151	NA	NA	0.151669	NA
IgG4.gp120.ZM109F	NA	NA	0.17153	NA
VVL.HIV1.Rev	-0.257048	NA	0.180135	NA
FcgRIIIb.SH.gp120.RSC3.delta3711	NA	NA	0.185139	-0.109636
FcgRI.HIV1.Nef	NA	NA	0.188297	NA
FcgRIIIa.V158.gp120.RSC3	NA	NA	0.206313	NA
IgG2.gp120.Du151	NA	NA	0.235255	NA
IgG2.gp120.MN	NA	NA	0.270071	NA
IgG3.gp120.JRCSF	NA	NA	0.27079	NA
FcgRIIa.R131.gp140.Du151	NA	NA	0.281449	-0.204762
IgG2.gp120.BAL	NA	NA	0.305464	NA
C1q.gp120.CN54	NA	NA	0.30966	NA
IgG3.HIV1.Vif	NA	NA	0.336961	NA
IgG3.IIIb.pr55.Gag	NA	NA	0.343904	NA
FcgRI.gp140.CN54	NA	NA	0.482578	NA
MBL.HIV1.Vif	-0.111136	NA	NA	NA
VVL.gp140.CN54	-0.0271005	NA	NA	NA
FcgRIIIa.V158.gp140.UG21	-0.0147157	NA	NA	NA
IgG1.gp120.SF162	-0.000627265	NA	NA	NA
FcgRIIIa.F158.IIIb.pr55.Gag	0.0254741	NA	NA	NA
LCA.p24.HXBc2	0.0397754	NA	NA	NA
IgG3.93TH975.gp120	0.077728	NA	NA	NA
FcgRIIIb.SH.HIV1.p7	0.113137	NA	NA	NA
FcgRIIIb.IIIb.pr55.Gag	0.115797	NA	NA	NA
FcgRIIIb.SH.p24.HXBc2	0.170414	NA	NA	NA
FcgRIIa.R131.p24.HXBc2	0.240767	NA	NA	NA
FcgRIIb.HIV1.Vif	0.306198	NA	NA	NA
C1q.p24.HXBc2	0.319492	NA	NA	NA
FcgRIIIa.Chiang.Mai.gp120	0.378812	NA	NA	NA
C1q.SOSIP	NA	NA	NA	0.568376
SNA.gp41.HXBc2	-0.114717	NA	NA	0.495074
IgG2.IIIb.pr55.Gag	NA	NA	NA	0.418382
VVL.HIV1.Integrase	NA	NA	NA	0.310229
FcgRIIa.H131.gp120.JRCSF	NA	NA	NA	0.264393
C1q.gp120.ZM109F	-0.337856	NA	NA	0.231265
FcgRIIIa.F158.gp120.BAL	NA	NA	NA	0.166112
VVL.p24.HXBc2	-0.3359	NA	NA	0.161493
MBL.gp120.JRCSF	NA	NA	NA	0.132061
VVL.HIV1.Nef	-0.0531371	NA	NA	0.131416
FcgRIIIa.V158.SOSIP	NA	NA	NA	0.119459
PNA.HIV1.Nef	NA	NA	NA	0.115931
FcgRIIa.H131.gp120.BAL	NA	NA	NA	0.109807
FcgRIIIa.F158.gp120.MN	NA	NA	NA	0.0753806
FcgRIIa.R131.gp120.RSC3.delta3711	NA	NA	NA	0.05992
IgG2.gp120.Du156.12	NA	NA	NA	0.0506422
C1q.gp120.TRO	NA	NA	NA	0.0472793
FcgRIIIa.p24.IIIb	NA	NA	NA	0.0453466
LCA.HIV1.Nef	NA	NA	NA	0.0274945
FcgRIIa.H131.gp120.MN	NA	NA	NA	0.0163215
MBL.93TH975.gp120	-0.188345	NA	NA	0.00361056
IgG3.SOSIP	NA	NA	NA	0.000202721
FcgRIIa.R131.gp140.CN54	NA	NA	NA	-0.000996223
IgG3.HIV1.Integrase	0.255958	NA	NA	-0.0163902
FcgRIIIb.SH.IIIb.pr55.Gag	0.129896	NA	NA	-0.0305664
FcgRI.IIIb.pr55.Gag	NA	NA	NA	-0.0700794
FcgRIIa.H131.HIV1.Rev	NA	NA	NA	-0.0717097
IgG2.gp41.HXBc2	NA	0.47463	NA	NA
IgG1.gp140.CN54	-0.174582	0.42434	NA	NA
FcgRIIIb.SH.gp120.BAL.Kif	NA	0.382532	NA	NA
FcgRIIa.R131.gp120.SF162	NA	0.345865	NA	NA
FcgRIIa.gp120.SF162	-0.310174	0.256138	NA	NA
C1q.IIIb.pr55.Gag	-0.0410277	0.237175	NA	NA
IgG4.HIV1.Integrase	NA	0.201464	NA	NA
FcgRIIa.gp41.HXBc2	NA	0.166394	NA	NA
FcgRIIa.R131.gp120.BAL.Kif	NA	0.1317	NA	NA
FcgRIIIa.SOSIP	-0.930385	0.120851	NA	NA
IgG2.p24.IIIb	NA	0.117976	NA	NA
IgG2.HIV1.Nef	NA	0.112938	NA	NA
PNA.HIV1.Rev	NA	0.0925555	NA	-0.0405591
IgG2.gp120.YU2	NA	0.0794565	NA	NA
IgG1.SOSIP	NA	0.0591404	NA	NA
FcgRIIb.gp120.SF162	NA	0.0549058	NA	NA
FcgRIIb.gp41.HXBc2	NA	0.0520283	NA	NA
FcgRIIIb.SH.gp120.SF162	NA	0.0389002	NA	NA
FcgRIIIb.SH.gp140.UG21	NA	0.0329185	NA	-0.220685
C1q.gp120.IIIb	-0.194076	0.0131093	-0.0980572	0.279024
FcgRIIa.p24.IIIb	NA	-0.00346598	NA	NA
FcgRIIIb.NA1.p51.HIV1.RT	NA	-0.0148008	NA	NA
FcgRIIa.gp120.JRCSF	NA	-0.0214677	NA	NA
FcgRI.HIV1.Integrase	NA	-0.0382396	NA	NA
FcgRIIb.IIIb.pr55.Gag	NA	-0.0640343	NA	NA
FcgRIIIa.p24.HXBc2	NA	-0.0734966	NA	NA
FcgRI.p24.IIIb	NA	-0.0845796	NA	NA
FcgRIIa.R131.IIIb.pr55.Gag	NA	-0.107921	NA	NA
C1q.HIV1.Vif	NA	-0.112113	NA	NA
SNA.HIV1.Nef	0.167329	-0.182366	NA	NA
FcgRIIIa.V158.gp120.JRCSF	NA	-0.214784	NA	NA
FcgRIIb.gp120.JRCSF	NA	-0.332035	NA	NA
LCA.gp41.HXBc2	-0.204242	-0.366987	0.258908	0.312321
MBL.gp41.HXBc2	NA	-0.405094	NA	NA
FcgRIIIb.p24.IIIb	NA	-0.448092	NA	0.120152
C1q.6H.HIV1.p66	NA	-0.50412	NA	0.184597

## Sheet: Sheet1
	EC
IgG1.IIIb.pr55.Gag	0.37909
FcgRIIIa.Chiang.Mai.gp120	0.378812
C1q.p24.HXBc2	0.319492
FcgRIIb.HIV1.Vif	0.306198
IgG3.HIV1.Integrase	0.255958
FcgRIIa.R131.p24.HXBc2	0.240767
FcgRIIIb.SH.p24.HXBc2	0.170414
SNA.HIV1.Nef	0.167329
FcgRIIIb.SH.IIIb.pr55.Gag	0.129896
FcgRIIIb.IIIb.pr55.Gag	0.115797
FcgRIIIb.SH.HIV1.p7	0.113137
IgG4.HIV1.Rev	0.0856608
IgG3.93TH975.gp120	0.077728
C1q.p24.IIIb	0.0678872
LCA.p24.HXBc2	0.0397754
FcgRIIIa.F158.IIIb.pr55.Gag	0.0254741
IgG1.gp120.SF162	-0.000627265
FcgRIIIa.V158.gp140.UG21	-0.0147157
VVL.gp140.CN54	-0.0271005
C1q.IIIb.pr55.Gag	-0.0410277
VVL.HIV1.Nef	-0.0531371
PNA.gp140.CN54	-0.0757975
MBL.HIV1.Vif	-0.111136
SNA.gp41.HXBc2	-0.114717
C1q.gp120.RSC3	-0.139316
IgG1.gp140.CN54	-0.174582
IgG3.HIV1.Nef	-0.187987
MBL.93TH975.gp120	-0.188345
C1q.gp120.IIIb	-0.194076
LCA.gp41.HXBc2	-0.204242
VVL.HIV1.Rev	-0.257048
FcgRIIa.gp120.SF162	-0.310174
VVL.p24.HXBc2	-0.3359
C1q.gp120.ZM109F	-0.337856
FcgRIIIa.SOSIP	-0.930385
