# Supplementary material for: High‐resolution definition of humoral immune response correlates of effective immunity against HIV
Source: Mol Syst Biol. 2018 Mar 26;14(3):e7881. doi: 10.15252/msb.20177881 (PMC5868198; doi:10.15252/msb.20177881)
Supplement: Supplementary file 5 — Dataset EV3 [file MSB-14-e7881-s005.zip › dataset_EV3/Fc.array/class.nv/summary.txt]

lambdas
* min: 0.07404771 +- 0.03798827 ; rep: 0.1058745 
* 1se: 0.1546197 +- 0.03656553 ; rep: 0.1850187 
scores
* min 0.7885635 +- 0.009418491 ; rep: 0.7900552 
* 1se 0.7629282 +- 0.01268873 ; rep: 0.7624309 
perm
* min: 0.549116 +- 0.04817676 
* 1se: 0.5217127 +- 0.04727464 
