# Supplementary material for: High‐resolution definition of humoral immune response correlates of effective immunity against HIV
Source: Mol Syst Biol. 2018 Mar 26;14(3):e7881. doi: 10.15252/msb.20177881 (PMC5868198; doi:10.15252/msb.20177881)
Supplement: Supplementary file 5 — Dataset EV3 [file MSB-14-e7881-s005.zip › dataset_EV3/Fc.array/class.nv/lambda.min/cv-reps.csv]

	score	lambda
1	0.784530386740331	0.0920842490258585
2	0.784530386740331	0.0764499612895074
3	0.762430939226519	0.110915803953718
4	0.790055248618785	0.0118931380982495
5	0.790055248618785	0.0878988777904973
6	0.790055248618785	0.110915803953718
7	0.795580110497238	0.116197143455245
8	0.790055248618785	0.0207835965919044
9	0.795580110497238	0.0228099716021207
10	0.790055248618785	0.105874509483428
11	0.790055248618785	0.0578315921084834
12	0.790055248618785	0.105874509483428
13	0.790055248618785	0.0526939928561125
14	0.784530386740331	0.127526221495951
15	0.806629834254144	0.0729751925607563
16	0.779005524861878	0.116197143455245
17	0.790055248618785	0.0878988777904973
18	0.779005524861878	0.101062349627235
19	0.790055248618785	0.0458305477305524
20	0.784530386740331	0.121729957912875
21	0.784530386740331	0.030153440056185
22	0.795580110497238	0.133598478532902
23	0.779005524861878	0.244583848839403
24	0.784530386740331	0.026225924414362
25	0.790055248618785	0.133598478532902
26	0.795580110497238	0.0878988777904973
27	0.795580110497238	0.0729751925607563
28	0.801104972375691	0.121729957912875
29	0.773480662983425	0.0502989695561519
30	0.795580110497238	0.0198389500506845
31	0.784530386740331	0.121729957912875
32	0.795580110497238	0.0664922775817172
33	0.806629834254144	0.0136742187256937
34	0.795580110497238	0.0180765124066192
35	0.784530386740331	0.0878988777904973
36	0.790055248618785	0.0664922775817172
37	0.790055248618785	0.0964689098632957
38	0.790055248618785	0.0920842490258585
39	0.795580110497238	0.0634701009455585
40	0.779005524861878	0.0605852869017536
41	0.779005524861878	0.0729751925607563
42	0.779005524861878	0.121729957912875
43	0.779005524861878	0.0228099716021207
44	0.795580110497238	0.0729751925607563
45	0.790055248618785	0.0729751925607563
46	0.790055248618785	0.0605852869017536
47	0.779005524861878	0.016470644865371
48	0.801104972375691	0.0238960855710666
49	0.795580110497238	0.026225924414362
50	0.790055248618785	0.0634701009455585
51	0.806629834254144	0.0920842490258585
52	0.790055248618785	0.0729751925607563
53	0.773480662983425	0.0696583574334701
54	0.790055248618785	0.030153440056185
55	0.795580110497238	0.105874509483428
56	0.779005524861878	0.0150074381705308
57	0.790055248618785	0.0315892188036582
58	0.784530386740331	0.0878988777904973
59	0.773480662983425	0.0417590881844526
60	0.806629834254144	0.0800901837470481
61	0.795580110497238	0.0605852869017536
62	0.767955801104972	0.0502989695561519
63	0.779005524861878	0.127526221495951
64	0.801104972375691	0.121729957912875
65	0.784530386740331	0.0605852869017536
66	0.795580110497238	0.0480128037615054
67	0.784530386740331	0.105874509483428
68	0.795580110497238	0.0964689098632957
69	0.784530386740331	0.127526221495951
70	0.779005524861878	0.0578315921084834
71	0.806629834254144	0.0664922775817172
72	0.779005524861878	0.016470644865371
73	0.784530386740331	0.0920842490258585
74	0.784530386740331	0.0920842490258585
75	0.773480662983425	0.0878988777904973
76	0.784530386740331	0.0664922775817172
77	0.806629834254144	0.0458305477305524
78	0.806629834254144	0.0764499612895074
79	0.773480662983425	0.116197143455245
80	0.773480662983425	0.0578315921084834
81	0.806629834254144	0.0964689098632957
82	0.801104972375691	0.105874509483428
83	0.784530386740331	0.0664922775817172
84	0.784530386740331	0.0696583574334701
85	0.795580110497238	0.00712974897676874
86	0.790055248618785	0.110915803953718
87	0.795580110497238	0.00942510855062416
88	0.795580110497238	0.0920842490258585
89	0.784530386740331	0.0605852869017536
90	0.784530386740331	0.116197143455245
91	0.790055248618785	0.0800901837470481
92	0.784530386740331	0.0634701009455585
93	0.795580110497238	0.030153440056185
94	0.784530386740331	0.0634701009455585
95	0.784530386740331	0.0417590881844526
96	0.767955801104972	0.0664922775817172
97	0.795580110497238	0.101062349627235
98	0.784530386740331	0.0502989695561519
99	0.795580110497238	0.0764499612895074
100	0.779005524861878	0.0878988777904973
