# Supplementary material for: High‐resolution definition of humoral immune response correlates of effective immunity against HIV
Source: Mol Syst Biol. 2018 Mar 26;14(3):e7881. doi: 10.15252/msb.20177881 (PMC5868198; doi:10.15252/msb.20177881)
Supplement: Supplementary file 5 — Dataset EV3 [file MSB-14-e7881-s005.zip › dataset_EV3/Fc.array/class.nv/lambda.min/fullmod-coeffs.csv]

	x
FcgRIIIa.V158.SOSIP	0.00690921610929758
FcgRI.gp140.Clade.B	0.0108093288715193
SNA.gp41.HXBc2	0.0892564830878528
IgG3.HIV1.Nef	0.0941169688498838
C1q.SOSIP	0.173163998678188
FcgRIIIa.V158.gp120.JRCSF	0.238062013989613
C1q.6H.HIV1.p66	0.272565372174664
LCA.gp41.HXBc2	0.409420942940924
