# Supplementary material for: High‐resolution definition of humoral immune response correlates of effective immunity against HIV
Source: Mol Syst Biol. 2018 Mar 26;14(3):e7881. doi: 10.15252/msb.20177881 (PMC5868198; doi:10.15252/msb.20177881)
Supplement: Supplementary file 5 — Dataset EV3 [file MSB-14-e7881-s005.zip › dataset_EV3/Fc.array/class.nv/lambda.min/score-details.txt]

Confusion Matrix and Statistics

            Reference
Prediction   nonviremic viremic
  nonviremic         70      19
  viremic            19      73
                                          
               Accuracy : 0.7901          
                 95% CI : (0.7234, 0.8469)
    No Information Rate : 0.5083          
    P-Value [Acc > NIR] : 4.48e-15        
                                          
                  Kappa : 0.58            
 Mcnemar's Test P-Value : 1               
                                          
            Sensitivity : 0.7865          
            Specificity : 0.7935          
         Pos Pred Value : 0.7865          
         Neg Pred Value : 0.7935          
             Prevalence : 0.4917          
         Detection Rate : 0.3867          
   Detection Prevalence : 0.4917          
      Balanced Accuracy : 0.7900          
                                          
       'Positive' Class : nonviremic      
                                          
