# Supplementary material for: High‐resolution definition of humoral immune response correlates of effective immunity against HIV
Source: Mol Syst Biol. 2018 Mar 26;14(3):e7881. doi: 10.15252/msb.20177881 (PMC5868198; doi:10.15252/msb.20177881)
Supplement: Supplementary file 5 — Dataset EV3 [file MSB-14-e7881-s005.zip › dataset_EV3/Fc.array/IFNy/summary.txt]

lambdas
* min: 0.4018099 +- 0.03321597 ; rep: 0.4597962 
* 1se: 0.8475549 +- 0.08006363 ; rep: 0.9238378 
scores
* min 0.6827185 +- 0.007489686 ; rep: 0.68249 
* 1se 0.6773335 +- 0.007690191 ; rep: 0.6775922 
perm
* min: -0.0990803 +- 0.1702853 
* 1se: -0.2201427 +- 0.06594588 
