# Supplementary material for: High‐resolution definition of humoral immune response correlates of effective immunity against HIV
Source: Mol Syst Biol. 2018 Mar 26;14(3):e7881. doi: 10.15252/msb.20177881 (PMC5868198; doi:10.15252/msb.20177881)
Supplement: Supplementary file 5 — Dataset EV3 [file MSB-14-e7881-s005.zip › dataset_EV3/Fc.array/IFNy/lambda.min/cv-reps.csv]

	score	lambda
1	0.685660348777219	0.438897784407053
2	0.687032586060757	0.381730910239189
3	0.677871537572949	0.418949202738051
4	0.665787536224621	0.481689776564378
5	0.681032189964956	0.381730910239189
6	0.689363608798595	0.381730910239189
7	0.690313874983555	0.399907314893312
8	0.689084787511092	0.418949202738051
9	0.676027923045926	0.418949202738051
10	0.681544012084982	0.504625797886576
11	0.688976683566909	0.381730910239189
12	0.676462654564753	0.399907314893312
13	0.681773306314836	0.381730910239189
14	0.684429268594122	0.418949202738051
15	0.680839313219866	0.418949202738051
16	0.668794919020759	0.381730910239189
17	0.682990648263784	0.381730910239189
18	0.678473877737617	0.347818988268014
19	0.69715189190149	0.418949202738051
20	0.691579874426075	0.381730910239189
21	0.671013655193987	0.459796232809311
22	0.680652239455177	0.399907314893312
23	0.687431169929507	0.438897784407053
24	0.678457822179073	0.399907314893312
25	0.675709942711662	0.399907314893312
26	0.679789599406984	0.481689776564378
27	0.672337627135507	0.399907314893312
28	0.676863820535319	0.399907314893312
29	0.675228797908356	0.399907314893312
30	0.679652905390877	0.381730910239189
31	0.677946741433894	0.364380651228935
32	0.681737583815717	0.381730910239189
33	0.680857920695772	0.459796232809311
34	0.690910664945124	0.399907314893312
35	0.677895099417757	0.418949202738051
36	0.678999217084316	0.399907314893312
37	0.685860344997361	0.381730910239189
38	0.682489996323742	0.459796232809311
39	0.687734380713679	0.418949202738051
40	0.683366640985688	0.418949202738051
41	0.673295112366705	0.399907314893312
42	0.692219803427113	0.399907314893312
43	0.686291559117609	0.418949202738051
44	0.683715187823984	0.399907314893312
45	0.691558233023834	0.399907314893312
46	0.690203187859444	0.347818988268014
47	0.682144289466679	0.438897784407053
48	0.688752626809033	0.347818988268014
49	0.689006051927335	0.399907314893312
50	0.676461235228225	0.332010078448914
51	0.684283421638047	0.364380651228935
52	0.677010941131114	0.459796232809311
53	0.6826320845012	0.438897784407053
54	0.676153344759765	0.438897784407053
55	0.65962489948497	0.418949202738051
56	0.697797018036	0.399907314893312
57	0.674445210963783	0.347818988268014
58	0.677787260484718	0.418949202738051
59	0.694232688412207	0.381730910239189
60	0.696018471647921	0.364380651228935
61	0.681730691788323	0.381730910239189
62	0.683399680396859	0.418949202738051
63	0.694497091661637	0.399907314893312
64	0.672815933369383	0.381730910239189
65	0.687300182911707	0.364380651228935
66	0.699169634716823	0.399907314893312
67	0.682992537904412	0.399907314893312
68	0.694645655587941	0.381730910239189
69	0.689482768665464	0.399907314893312
70	0.674364411800925	0.438897784407053
71	0.692804408565831	0.381730910239189
72	0.697597532424521	0.316919707979585
73	0.683807328621246	0.459796232809311
74	0.67417948740986	0.459796232809311
75	0.688070991402658	0.438897784407053
76	0.68589280542171	0.364380651228935
77	0.682435271983515	0.381730910239189
78	0.679654823045224	0.399907314893312
79	0.686094721828159	0.399907314893312
80	0.683509070834097	0.399907314893312
81	0.682133635859999	0.399907314893312
82	0.68290589865056	0.381730910239189
83	0.674923661332426	0.381730910239189
84	0.6796652104987	0.399907314893312
85	0.68519827044589	0.438897784407053
86	0.680516102943641	0.418949202738051
87	0.689161265966096	0.381730910239189
88	0.682928325177998	0.438897784407053
89	0.687947848746026	0.381730910239189
90	0.667720294582607	0.364380651228935
91	0.679533502356927	0.418949202738051
92	0.678275993221629	0.399907314893312
93	0.68414463475928	0.418949202738051
94	0.693726404756009	0.381730910239189
95	0.676526497481927	0.364380651228935
96	0.673121605582714	0.399907314893312
97	0.673747823096182	0.347818988268014
98	0.693135688067559	0.347818988268014
99	0.682683047837403	0.399907314893312
100	0.675649368019888	0.418949202738051
