# Supplementary material for: High‐resolution definition of humoral immune response correlates of effective immunity against HIV
Source: Mol Syst Biol. 2018 Mar 26;14(3):e7881. doi: 10.15252/msb.20177881 (PMC5868198; doi:10.15252/msb.20177881)
Supplement: Supplementary file 5 — Dataset EV3 [file MSB-14-e7881-s005.zip › dataset_EV3/Fc.array/IFNy/lambda.min/cvmod-scatter.csv]

	obs	pred
100681	3.71	8.32743366487294
109477	10.68	9.82172730012897
113706	6.82	7.22362879075173
133537	9.14	6.89096357069388
164647	3.62	5.81143571059249
184934	4.85	5.67585803524995
187948	2.56	5.80103870324288
236903	7.05	6.74972126642182
237150	12.4	6.7648295452799
241747	15.96	11.6507865020522
269198	4.18	5.29585688750532
295081	8.13	6.45410987190424
420377	12.92	10.1871519411873
420380	3.01	5.24660920838066
490180	8.54	8.20711680233789
492262	3.25	5.41530848291992
513662	10.75	9.06336178347416
543444	5.82	5.18672182058269
551970	12.3	9.94581961660384
589081	5.63	5.24328225801327
609736	8.52	8.2380164074135
625230	1.53	5.70294402878486
669831	2.84	5.33828543374205
670277	9.41	10.386096608082
701998	8.18	10.3459988882955
724679	4.83	4.95061536047579
738052	5.54	5.15029645229077
746326	6.68	5.21226884473335
753551	3.34	5.52622843172202
757726	6.62	8.35389285239402
763012	3.36	4.92882845564427
782630	5.11	5.10758749245106
795613	3.18	8.23178444727419
814313	6.86	7.73262885080297
830183	11.32	10.0238587298178
843065	5.2	7.65249504343395
861845	3.14	6.76482744311853
875699	8.81	12.8206397412242
939296	10.85	9.22445562817436
943823	6.08	5.49143282810023
961948	7.9	5.0714141788901
975508	5.85	8.43374519065358
976531	8.65	9.84609295380638
988596	9.85	8.76988969312129
103797	13.16	12.1691321685537
125290	4.55	7.05148998782843
128522	7.58	10.5377536188287
151881	12.64	9.5171434101961
161178	6.55	8.17282801744357
184538	11.2	8.56595437892037
184809	9.36	8.65459516790958
190469	9.01	8.78573556017673
191697	4.38	7.59605522698058
206690	2.96	6.2499712856083
214965	10.09	10.3370387793932
234123	4.01	7.43895891347945
252890	14.34	11.0963259371078
298580	5.5	7.22271552969851
314293	3.96	8.2857009973876
314532	8.35	10.73653309788
333737	12.82	9.83957381796892
367794	11.05	9.17197709763491
373255	13.2	10.9590367431315
387740	10.05	8.90898938355863
389876	12.53	12.0255099473212
403839	9.54	9.33268815860639
430563	12.26	9.27303650262104
431070	6.03	7.17235883338305
434649	5.37	7.25529440090154
453231	11.04	10.8093584371823
466814	6.13	8.19722875352797
477889	6.67	8.28666016080611
488423	15.75	11.1922033154812
504586	9.59	10.3789901545238
511582	5.86	8.83685291334107
530919	13.05	10.7842925056495
535210	11.54	8.85019342473938
569382	11.44	9.78930901283208
572863	3.89	5.65649430910899
585670	2.15	5.52401765804757
607759	6.78	8.09111046464495
657035	8.63	11.592548424493
694604	4.53	6.78659421698662
748754	7.22	7.850984976047
789566	8.11	10.8276309318555
814949	5.92	6.9123929892397
821839	13.13	11.6151612881911
851870	4.63	8.28114401776909
872400	9.7	8.42809037931745
915856	9.82	9.02713505383445
916549	7.07	8.48518812793013
938105	13.89	10.8609674260945
965676	10.73	11.6637530954658
973710	5.08	6.79985632424784
987427	7.36	7.85739473056281
101013	6.58	7.05361271477432
107889	4.75	6.53635797541862
205444	14.28	9.01470093575212
214456	8.82	6.09844545029307
225770	11.33	9.95581256073441
264783	12.99	12.2078337849709
308811	12.33	9.33173352347656
350534	8.95	5.49329749090555
362517	11.14	10.8507921014306
378469	8.48	5.55555884385751
384682	12.33	9.64591167941361
390573	4.9	5.58591328133784
401992	12.84	9.59580145116065
411865	7.61	7.97556258655839
416227	4.95	8.18095254697317
421413	6.96	6.5290059281013
425195	9.2	6.98600489075789
429234	7.7	5.63257663241465
440871	4.79	6.28196456710988
498553	13.21	10.6095249241072
514023	12.32	8.4848962471008
516917	13.94	10.6696536445323
538977	10.45	7.13417624517985
545667	8.88	7.92245424399174
573015	12.04	9.75049586734685
621635	11.37	5.91578723551805
659715	4.24	5.4956877501487
703943	10.32	7.43491350735533
714027	14.62	8.785602747064
721729	7.67	7.69100343424591
734962	3.04	6.24356567050803
753068	12.9	9.31241573888433
759010	4.53	5.27053942044902
765757	5.49	5.55507782086627
784766	7.1	7.6235885030825
799033	5.84	5.95895310842252
820694	7.85	11.2278312680959
824476	6.69	9.4166441348731
846280	9.01	9.4842790997872
854094	8.19	10.0999131641063
949964	7.33	7.66049107642403
985170	8.1	9.47166279879409
991902	1.17	7.18358701646161
132848	5.3	6.57180438621995
143730	8.19	6.07736020151495
169778	8.33	7.91433298211892
171545	7.65	10.2070639100833
181260	7.31	8.05822817253488
184452	4.76	8.33123624617319
197059	5.43	8.00130037843555
224057	7.65	5.09841199051808
230479	5.28	5.27376766087483
233232	7.32	6.063513569525
239667	13.11	8.6236728857008
307339	8.31	6.43191635395877
339284	6.71	8.75279578664228
387879	4.19	7.52146591658309
427146	7.56	7.42959917050948
436457	3.91	8.24825153465429
462928	11.09	10.2145901063478
471788	7.76	9.8911312800202
472789	10.85	8.54616460921001
482305	6.5	9.15969603935902
506700	8.44	9.40351057151497
519446	5.53	7.08826624183175
533621	6.59	6.27028939766609
539068	15.91	10.0602892034528
554271	4.87	8.5089675739793
633482	12.56	8.9678930738164
636300	12.3	10.0687121005787
667335	8.62	7.60901000082414
691534	10.08	7.9075240146179
692563	7.99	8.47031916183014
698443	7.14	7.00315599543196
709288	6.25	6.26785761704708
710992	5.54	6.08252846490998
731392	5.61	6.53166531260911
746016	12.95	10.7524903634036
778292	6.29	5.65954884648653
779710	6.56	8.82334067164879
792092	10.23	11.0017013838243
857471	7.9	9.03436407733983
874905	13.39	8.33381685314982
957723	5.29	6.14155716893479
