# Supplementary material for: High‐resolution definition of humoral immune response correlates of effective immunity against HIV
Source: Mol Syst Biol. 2018 Mar 26;14(3):e7881. doi: 10.15252/msb.20177881 (PMC5868198; doi:10.15252/msb.20177881)
Supplement: Supplementary file 5 — Dataset EV3 [file MSB-14-e7881-s005.zip › dataset_EV3/Fc.array/IFNy/lambda.min/fullmod-coeffs.csv]

	x
SNA.p24.HXBc2	-0.100973531122198
IgG1.IIIb.pr55.Gag	-0.0731787610901078
IgG2.IIIb.pr55.Gag	-0.0295851758869562
C1q.HIV1.Vif	-0.00391679985809882
IgG1.93TH975.gp120	-0.000431687991089374
FcgRIIIb.SH.SOSIP	0.066712292565338
FcgRIIIb.gp120.SF162	0.281147580063048
FcgRIIIb.gp120.IIIb	0.369620447701828
FcgRIIIb.gp120.Du156.12	0.481854898629024
FcgRIIIb.gp120.PVO	0.507759182716141
FcgRIIIb.SH.gp120.PVO	0.602112962387137
