# Supplementary material for: High‐resolution definition of humoral immune response correlates of effective immunity against HIV
Source: Mol Syst Biol. 2018 Mar 26;14(3):e7881. doi: 10.15252/msb.20177881 (PMC5868198; doi:10.15252/msb.20177881)
Supplement: Supplementary file 5 — Dataset EV3 [file MSB-14-e7881-s005.zip › dataset_EV3/Fc.array/MIP1b/summary.txt]

lambdas
* min: 2.100631 +- 0.2100141 ; rep: 2.120381 
* 1se: 3.750456 +- 0.2818045 ; rep: 3.376246 
scores
* min 0.6724465 +- 0.007517856 ; rep: 0.6726107 
* 1se 0.6703046 +- 0.008265956 ; rep: 0.6711955 
perm
* min: -0.1176652 +- 0.1650583 
* 1se: -0.2233437 +- 0.05732768 
