# Supplementary material for: High‐resolution definition of humoral immune response correlates of effective immunity against HIV
Source: Mol Syst Biol. 2018 Mar 26;14(3):e7881. doi: 10.15252/msb.20177881 (PMC5868198; doi:10.15252/msb.20177881)
Supplement: Supplementary file 5 — Dataset EV3 [file MSB-14-e7881-s005.zip › dataset_EV3/Fc.array/MIP1b/lambda.min/cv-reps.csv]

	score	lambda
1	0.668871220298826	2.02400637360172
2	0.678992593380273	2.12038096073185
3	0.662456472673454	2.12038096073185
4	0.665023144661156	1.93201216019524
5	0.670887223562005	2.02400637360172
6	0.667775385405775	2.12038096073185
7	0.677878996836566	1.93201216019524
8	0.669344093935615	2.02400637360172
9	0.655158563432022	2.22134449637797
10	0.666920059306296	2.02400637360172
11	0.667270992680311	2.22134449637797
12	0.660064006830098	2.22134449637797
13	0.679733470339517	2.02400637360172
14	0.673818368462978	2.22134449637797
15	0.67972298924729	2.02400637360172
16	0.669782951285141	2.12038096073185
17	0.667309006919564	2.12038096073185
18	0.663233689316866	2.02400637360172
19	0.686312617948873	2.12038096073185
20	0.679088568029545	2.12038096073185
21	0.66670908689429	2.12038096073185
22	0.6776490777363	2.22134449637797
23	0.678133818479566	2.02400637360172
24	0.680809502870876	2.02400637360172
25	0.671783745146075	2.02400637360172
26	0.666548794169583	2.12038096073185
27	0.667647183679559	2.12038096073185
28	0.681281917245181	2.12038096073185
29	0.666454364462348	2.12038096073185
30	0.675911847491676	2.02400637360172
31	0.676255907145377	2.12038096073185
32	0.659049239640072	2.32711548677819
33	0.66244247765616	2.22134449637797
34	0.669099718353426	2.22134449637797
35	0.667874093641243	2.12038096073185
36	0.676930290511099	2.22134449637797
37	0.67595284743965	2.22134449637797
38	0.682980626838514	2.12038096073185
39	0.674213867238454	2.12038096073185
40	0.666825801665329	2.22134449637797
41	0.671514593196538	1.10556839029726
42	0.675238334770222	2.12038096073185
43	0.680221138633696	2.02400637360172
44	0.672736331762874	2.22134449637797
45	0.680836942987236	2.32711548677819
46	0.662223329586346	1.00735274157742
47	0.662185992337355	2.22134449637797
48	0.676040831236253	2.02400637360172
49	0.660061180634895	2.12038096073185
50	0.654753917976398	2.32711548677819
51	0.671923448735451	2.02400637360172
52	0.687682902033366	2.12038096073185
53	0.682073575004742	2.22134449637797
54	0.681701802624073	2.12038096073185
55	0.674230732981318	2.02400637360172
56	0.683327881380024	2.02400637360172
57	0.662545952107605	2.12038096073185
58	0.669391294207733	2.02400637360172
59	0.670075027254604	2.12038096073185
60	0.680750820779127	2.12038096073185
61	0.671807526209563	2.22134449637797
62	0.658810240872617	2.12038096073185
63	0.67067754839899	2.12038096073185
64	0.682801796803354	2.12038096073185
65	0.668826952985478	2.02400637360172
66	0.673668654159386	2.02400637360172
67	0.670018332634283	2.02400637360172
68	0.683601663982371	2.12038096073185
69	0.673692129046188	2.22134449637797
70	0.66467726641152	2.32711548677819
71	0.684596256678832	2.12038096073185
72	0.678028441798708	2.12038096073185
73	0.682045166470596	2.32711548677819
74	0.665899850367717	2.22134449637797
75	0.676436294965995	2.12038096073185
76	0.671426436341706	2.02400637360172
77	0.665768407656346	2.02400637360172
78	0.671506559007283	2.12038096073185
79	0.677489563638242	2.02400637360172
80	0.672610673197521	2.12038096073185
81	0.679753316866603	1.93201216019524
82	0.687224926999187	2.12038096073185
83	0.673988185790151	2.32711548677819
84	0.668408459834559	2.22134449637797
85	0.680187509955193	2.12038096073185
86	0.674166186826506	2.22134449637797
87	0.676132393303018	2.22134449637797
88	0.668031702670473	2.12038096073185
89	0.665864175849838	2.32711548677819
90	0.672768778700549	2.12038096073185
91	0.654829444252779	2.32711548677819
92	0.681917523859294	2.32711548677819
93	0.666146839363918	2.12038096073185
94	0.68020844840107	2.12038096073185
95	0.675792872892327	2.02400637360172
96	0.676216932671944	2.12038096073185
97	0.665213671242427	1.05531860069236
98	0.676885160873969	2.02400637360172
99	0.668187113232112	2.32711548677819
100	0.674618790912937	2.32711548677819
