# Supplementary material for: High‐resolution definition of humoral immune response correlates of effective immunity against HIV
Source: Mol Syst Biol. 2018 Mar 26;14(3):e7881. doi: 10.15252/msb.20177881 (PMC5868198; doi:10.15252/msb.20177881)
Supplement: Supplementary file 5 — Dataset EV3 [file MSB-14-e7881-s005.zip › dataset_EV3/Fc.array/MIP1b/lambda.min/cvmod-scatter.csv]

	obs	pred
100681	16.15	40.3226942674171
109477	40.12	40.5986303407351
113706	36.78	34.4736461642915
133537	43.05	31.5584231466183
164647	19.32	29.3815610782638
184934	27.26	30.2010537062668
187948	8.41	28.620215943931
236903	40.3	29.8123835122967
237150	45.32	30.4479854541982
241747	54.4	49.0833685820824
269198	24.65	26.5923813886489
295081	40.67	27.9719729388496
420377	45.96	45.7194212683516
420380	12.66	26.3270409960674
490180	32.16	37.8161091265712
492262	15	26.6155096138852
513662	41.57	36.3655948013344
543444	28.88	26.6628138648118
551970	52.32	46.8705160311391
589081	33.55	26.8239943510711
609736	40.05	36.5114363369509
625230	17.68	28.6254822107418
669831	22.28	26.4453948893427
670277	31.78	41.3779304112123
701998	40.57	43.1957572671776
724679	24.05	26.5594810271949
738052	28.62	29.6029273759427
746326	36.57	26.9748842075685
753551	12.52	26.5559174348003
757726	32.66	40.0535694320893
763012	21.61	26.6330150021658
782630	20.28	26.8112942665198
795613	18.72	38.4173470736451
814313	42.96	36.7279102647354
830183	42.46	42.3815501042913
843065	34.3	34.3681056799799
861845	11.05	29.5497317826025
875699	41.55	49.5356694202942
939296	56.07	39.7335663665497
943823	23.57	27.9900668454835
961948	33.86	26.7032989561261
975508	28.95	38.4374582012965
976531	49.77	43.5371583126305
988596	39.9	39.6369825356439
103797	56.03	47.0220659497886
125290	23.72	30.3434574781418
128522	41.64	45.4189151999781
151881	48.69	41.3527254248825
161178	37.98	40.0036226773665
184538	48.12	39.418161845884
184809	44.8	38.6027026745264
190469	40.85	41.1521432664129
191697	27.4	37.2441017754123
206690	13.13	29.6298768993697
214965	57.43	45.715735282612
234123	21.51	33.401139321427
252890	60.07	46.6892517970852
298580	31.76	36.1512125185714
314293	33.65	36.6998159637117
314532	40.55	44.6805279852777
333737	48.45	41.8841726784769
367794	46.78	39.1443505014192
373255	44.88	47.1237597571014
387740	42.22	40.7356865773155
389876	53.41	48.7228390732466
403839	42.92	40.1457812074084
430563	55.52	39.6442715661095
431070	35.95	36.1954221601245
434649	33.33	34.6487897922649
453231	44.6	40.0639550687015
466814	42.78	37.6333579516879
477889	39.04	35.466166004622
488423	63.4	46.8761243541207
504586	48.64	41.4654036611952
511582	35.82	39.0963174623792
530919	49.24	45.8390650641832
535210	50.57	38.9623461123898
569382	50.59	46.8456847630029
572863	31.29	28.8275939172204
585670	9.94	26.6094023891946
607759	30.18	36.8059750703282
657035	45.16	45.623772546409
694604	31.3	35.4241842348844
748754	39.52	36.8723340311274
789566	42.37	45.80312046809
814949	38	34.4894413811178
821839	48.78	49.146917902672
851870	29.28	37.7829159345831
872400	44.11	37.7842580493334
915856	56.63	38.7278307984601
916549	37.8	37.1345957587871
938105	54.91	42.7787502055432
965676	54.85	45.844494505992
973710	31.82	32.790240170032
987427	40.98	37.8910801059697
101013	25.19	31.4736301992241
107889	23.98	31.0130577653406
205444	44.15	37.5623471197962
214456	30.13	30.8449443436202
225770	40.81	45.5832662753071
264783	52.7	48.1072249430507
308811	48.23	39.4674979912091
350534	39.73	26.8941303998165
362517	45.8	43.9181764112773
378469	37.94	27.1007319470569
384682	50.5	39.8049735378015
390573	23.85	28.9541299750648
401992	43.9	41.4994756556146
411865	36.03	33.8885897445816
416227	39.88	36.2625752442674
421413	31.07	30.9207865921546
425195	34.97	33.8298236662831
429234	36.05	29.8422897603503
440871	18.84	31.222930721533
498553	48.89	42.7000887810597
514023	45.48	37.890501374155
516917	44.45	46.5186979004852
538977	28.61	35.6970848328647
545667	44.18	37.2286580745989
573015	53.08	42.3886759399149
621635	35.53	29.2341339720061
659715	10.91	27.4920795428109
703943	45.33	33.8297033693965
714027	52.38	38.534780206865
721729	37.65	36.6940056531242
734962	19.14	30.6718410860248
753068	39.94	37.4406606057057
759010	26.38	26.5649831818944
765757	17.98	27.1646801659258
784766	25.83	36.5758517273654
799033	13.51	30.0015172259754
820694	43.64	44.2632982706481
824476	37.01	40.4570657680054
846280	33.94	42.719973329452
854094	39.12	40.1710267468265
949964	36.12	35.5889466545788
985170	28.99	41.4112270579587
991902	13.9	32.1401340877325
132848	35.16	30.6764727926412
143730	41.32	29.1929864392207
169778	47.47	37.8408334116191
171545	32.18	44.2859752463954
181260	35.52	38.9309787541173
184452	29.04	37.8881361936272
197059	35.08	37.6120920239297
224057	34.4	26.045005989563
230479	21.71	26.5700047716383
233232	35.04	30.1927424382715
239667	48.53	39.5644725884576
307339	35.11	30.8600982944013
339284	33.71	39.5282681647719
387879	30.01	35.1707428659725
427146	33.41	36.967513976357
436457	13.67	37.2269879308336
462928	39.98	43.6354933623799
471788	32.46	40.0928472753448
472789	45.52	39.7592213118905
482305	33.93	42.2618393022358
506700	33.48	40.7400378663825
519446	28.22	33.6944196357895
533621	38.06	29.7641657379927
539068	58.07	41.6864075795804
554271	28.54	38.6945452285434
633482	61.76	41.6364046421248
636300	54.54	44.8484303338381
667335	43.38	33.185017033276
691534	45.5	36.6342096346294
692563	42.56	39.5978801664456
698443	37.3	30.6497646828329
709288	33.56	29.8934935525065
710992	27.79	30.4085690246021
731392	25.92	33.1911362710301
746016	52.44	46.5584233772519
778292	31.46	28.8658467479158
779710	29.22	41.1990405131237
792092	36.87	46.7885221004823
857471	37.37	41.1910715710494
874905	53.71	36.5440898430028
957723	21.54	30.2780019738508
