# Supplementary material for: High‐resolution definition of humoral immune response correlates of effective immunity against HIV
Source: Mol Syst Biol. 2018 Mar 26;14(3):e7881. doi: 10.15252/msb.20177881 (PMC5868198; doi:10.15252/msb.20177881)
Supplement: Supplementary file 5 — Dataset EV3 [file MSB-14-e7881-s005.zip › dataset_EV3/Fc.array/MIP1b/lambda.min/fullmod-coeffs.csv]

	x
FcgRIIb.gp120.PVO	0.132026976835334
FcgRIIIa.F158.6H.HIV1.p66	0.142338367489432
FcgRIIIb.gp120.IIIb	0.225830783593698
FcgRIIIb.SH.gp120.JRCSF	0.226036866846246
FcgRIIIb.SH.SOSIP	0.446153476107134
FcgRIIIb.gp120.Du156.12	0.925879277406261
FcgRIIIa.F158.gp120.SF162	0.945549487684503
FcgRIIIb.SH.gp120.PVO	2.02557019810077
FcgRIIIb.gp120.PVO	2.49647156561867
