# Supplementary material for: High‐resolution definition of humoral immune response correlates of effective immunity against HIV
Source: Mol Syst Biol. 2018 Mar 26;14(3):e7881. doi: 10.15252/msb.20177881 (PMC5868198; doi:10.15252/msb.20177881)
Supplement: Supplementary file 5 — Dataset EV3 [file MSB-14-e7881-s005.zip › dataset_EV3/Fc.array.plus.glycan/ADCC/summary.txt]

lambdas
* min: 0.6820453 +- 0.068793 ; rep: 0.5919354 
* 1se: 1.445193 +- 0.1763023 ; rep: 1.43256 
scores
* min 0.6367959 +- 0.01840102 ; rep: 0.6412755 
* 1se 0.615193 +- 0.02462793 ; rep: 0.6186052 
perm
* min: -0.1670994 +- 0.2160417 
* 1se: -0.3092071 +- 0.09197914 
