# Supplementary material for: High‐resolution definition of humoral immune response correlates of effective immunity against HIV
Source: Mol Syst Biol. 2018 Mar 26;14(3):e7881. doi: 10.15252/msb.20177881 (PMC5868198; doi:10.15252/msb.20177881)
Supplement: Supplementary file 5 — Dataset EV3 [file MSB-14-e7881-s005.zip › dataset_EV3/Fc.array.plus.glycan/ADCC/lambda.min/cv-reps.csv]

	score	lambda
1	0.655425049854166	0.712988285266656
2	0.647619440333943	0.620120849988838
3	0.643514744394229	0.712988285266656
4	0.643700988405504	0.649648371081623
5	0.632449848290981	0.649648371081623
6	0.619190630571328	0.649648371081623
7	0.625318978135377	0.565031022800509
8	0.634050376842402	0.620120849988838
9	0.640237370715569	0.649648371081623
10	0.639646280157759	0.680581867319254
11	0.616227635372792	0.782503762891166
12	0.649350497138077	0.649648371081623
13	0.606116162211206	0.649648371081623
14	0.620215420722388	0.74693775919984
15	0.610823873762487	0.74693775919984
16	0.629617273593308	0.680581867319254
17	0.644984268492538	0.620120849988838
18	0.607327244098976	0.649648371081623
19	0.642456552875658	0.712988285266656
20	0.644169807749671	0.782503762891166
21	0.642425568044262	0.680581867319254
22	0.636505713723779	0.620120849988838
23	0.637436169162992	0.620120849988838
24	0.644657195970327	0.649648371081623
25	0.641665669936946	0.74693775919984
26	0.645487026654379	0.782503762891166
27	0.648528323341402	0.819763268621974
28	0.644351094676574	0.649648371081623
29	0.639543171464514	0.782503762891166
30	0.647488698580221	0.620120849988838
31	0.629205040908175	0.712988285266656
32	0.581252054139932	0.680581867319254
33	0.635624735853322	0.712988285266656
34	0.620526807501318	0.514835224025666
35	0.657890442257736	0.59193540030067
36	0.617810581854579	0.680581867319254
37	0.634688884643507	0.680581867319254
38	0.606791148078369	0.942528552668228
39	0.639521607683216	0.74693775919984
40	0.65348605884559	0.649648371081623
41	0.66011976945701	0.680581867319254
42	0.636852204547753	0.649648371081623
43	0.631305646126739	0.712988285266656
44	0.667980798543033	0.680581867319254
45	0.649146327855692	0.74693775919984
46	0.647260281159731	0.74693775919984
47	0.636585725731582	0.680581867319254
48	0.631016661580601	0.712988285266656
49	0.64297597308844	0.649648371081623
50	0.576567183139692	0.680581867319254
51	0.617831510228946	0.819763268621974
52	0.620828240956225	0.782503762891166
53	0.651088716208348	0.680581867319254
54	0.659628322272658	0.59193540030067
55	0.653597283492258	0.712988285266656
56	0.636006744875668	0.649648371081623
57	0.630903968314314	0.680581867319254
58	0.627474829604212	0.59193540030067
59	0.626401120499111	0.680581867319254
60	0.658303857247083	0.620120849988838
61	0.650437228026975	0.649648371081623
62	0.644923546394877	0.712988285266656
63	0.65161528840497	0.712988285266656
64	0.629780574199761	0.819763268621974
65	0.642276362672939	0.649648371081623
66	0.641843551196764	0.74693775919984
67	0.623349130001739	0.59193540030067
68	0.645532371057852	0.680581867319254
69	0.641275504593639	0.59193540030067
70	0.635612920883073	0.680581867319254
71	0.626839129584478	0.712988285266656
72	0.638897959066368	0.680581867319254
73	0.655040955587636	0.680581867319254
74	0.602848314778177	0.712988285266656
75	0.561023252705587	0.565031022800509
76	0.648918362473944	0.59193540030067
77	0.643236242069845	0.59193540030067
78	0.622811236269783	0.819763268621974
79	0.648590981763793	0.680581867319254
80	0.66677343397486	0.620120849988838
81	0.628274382956142	0.59193540030067
82	0.625138930087222	0.565031022800509
83	0.645013751796028	0.712988285266656
84	0.665523429354464	0.712988285266656
85	0.615984423162538	0.620120849988838
86	0.649732217810289	0.782503762891166
87	0.64811822032893	0.782503762891166
88	0.652200709459688	0.712988285266656
89	0.65877756909189	0.680581867319254
90	0.640234175753771	0.649648371081623
91	0.642471630459307	0.712988285266656
92	0.633678330186306	0.712988285266656
93	0.596612249765975	0.649648371081623
94	0.641936773445328	0.712988285266656
95	0.650339958012564	0.649648371081623
96	0.652102529261252	0.649648371081623
97	0.644631939710275	0.649648371081623
98	0.665440525687802	0.680581867319254
99	0.64194835327818	0.565031022800509
100	0.640602506383696	0.74693775919984
