# Supplementary material for: High‐resolution definition of humoral immune response correlates of effective immunity against HIV
Source: Mol Syst Biol. 2018 Mar 26;14(3):e7881. doi: 10.15252/msb.20177881 (PMC5868198; doi:10.15252/msb.20177881)
Supplement: Supplementary file 5 — Dataset EV3 [file MSB-14-e7881-s005.zip › dataset_EV3/Fc.array.plus.glycan/ADCC/lambda.min/cvmod-scatter.csv]

	obs	pred
100681	5.6	14.9170813839619
101013	17.53	16.7486603328908
103797	19.33	18.8887997566587
113706	13.01	13.2600528497059
128522	18.24	16.9387226578645
132848	15.23	15.0384862868323
143730	14.3	14.4202734486765
151881	17.4	16.4194499484924
169778	5.25	13.8514906328333
181260	14.8	15.0409507048284
184452	7.21	15.2266635955467
184538	16.94	16.5810505140691
184809	21.58	14.3305142604626
184934	5.77	13.7398351911456
206690	8.92	15.464502753183
214456	15.54	14.4738481640442
214965	15.29	16.9981882021902
225770	14.98	12.5388029780845
233232	11.19	13.0278544294867
234123	19.87	16.8152134904445
236903	19.38	14.0130706371391
241747	13.11	17.4479088313244
252890	21.66	17.3406641741015
298580	19.76	14.5849203670117
307339	17.75	14.7305340279581
308811	15.44	18.5082263175248
314532	9.56	15.2095560261601
333737	22.24	18.2780597374808
339284	7.38	15.7106869167519
362517	19.87	18.6185785655534
373255	22.56	19.2142472196377
384682	11.27	18.8304290687885
387879	14.7	13.8714137185428
389876	15.76	17.8357199295159
390573	15.93	13.8207154625718
401992	13.93	15.9069591989459
403839	18.27	14.2673409913585
420377	13.67	18.2830591591385
421413	19.68	12.3370836721827
425195	19.13	14.2511875928684
427146	12.28	14.4780161678579
430563	20.61	18.8859714055521
431070	15.51	15.9119763389647
434649	16.36	16.3338198707779
453231	18.19	17.5292847601168
471788	15.86	16.5771018597675
488423	14.21	17.3769560268722
498553	19.76	20.369898592119
511582	9.57	14.676912690289
513662	20.88	18.6660374095814
516917	17.26	16.762943513308
530919	19.04	17.5030875027161
535210	19.25	15.6445506323788
543444	5.88	9.18422659614571
551970	16.13	13.0267762870562
569382	16.76	13.9261725739708
572863	10.07	13.9688032138649
585670	8.89	11.6356697918923
607759	16.93	16.4953929751119
609736	16.86	16.3539002981419
621635	12.17	12.8955760743096
633482	17.38	14.30754949578
657035	22.38	17.8875728530722
659715	5.43	11.9061874732747
667335	20.67	15.180536153886
691534	16.36	12.1921572394976
692563	10.7	12.5656753789443
698443	15.36	15.1731432299869
703943	20.19	15.4462859251279
709288	9.96	13.5702034355432
714027	15.58	15.7679026043452
721729	11.96	15.0924304366326
724679	1.73	4.55813794344431
746016	18.81	16.3981480800419
746326	13.86	10.7567959986001
748754	17.12	15.4599652582352
753068	18.72	17.5383011706581
753551	4.49	4.8770516828881
778292	14.6	14.1888513957185
782630	0.17	3.0956044162435
792092	15.94	19.2092422825926
814313	15.28	14.9213953426915
814949	12.31	12.3846244570121
820694	21.68	18.1589193477237
824476	11.55	15.5744457917704
843065	20.35	18.9682562043411
854094	20.4	18.4323595092898
857471	13.87	15.5102958587032
916549	12.78	13.6910829000357
939296	16.95	15.7714539856861
943823	15.21	13.1406185396784
949964	16.56	14.6452354018437
975508	26.06	15.0087418636118
976531	5.65	14.8851886693125
985170	14.64	13.6553831775433
988596	17.18	15.9547168988307
991902	8.33	12.0963051676586
