# Supplementary material for: High‐resolution definition of humoral immune response correlates of effective immunity against HIV
Source: Mol Syst Biol. 2018 Mar 26;14(3):e7881. doi: 10.15252/msb.20177881 (PMC5868198; doi:10.15252/msb.20177881)
Supplement: Supplementary file 5 — Dataset EV3 [file MSB-14-e7881-s005.zip › dataset_EV3/Fc.array.plus.glycan/ADCC/lambda.min/fullmod-coeffs.csv]

	x
FcgRIIIa.V158.gp120.RSC3.delta3711	-0.735707571820315
FcgRIIa.H131.HIV1.Rev	-0.164630694224231
FcgRIIb.HIV1.Rev	-0.134887388060883
IgG3.HIV1.Integrase	-0.0925313413354422
FcgRIIIa.F158.gp120.RSC3	-0.0893676334399594
MBL.IIIb.pr55.Gag	-0.0616682834670618
FcgRIIa.H131.gp120.IIIb	-0.0608053169302596
IgG1.HIV1.Rev	-0.0556355057438718
MBL.gp120.ZM109F	-0.000959482085725667
PNA.gp41.HXBc2	0.00285714086589593
C1q.gp120.Du151	0.00632628440140718
C1q.gp120.CN54	0.0510840393989268
FcgRIIIb.gp120.YU2	0.0700387509984562
C1q.SOSIP	0.0865179874952409
C1q.gp120.BAL.Kif	0.0928150507308996
FcgRIIIb.HIV1.Vif	0.101059821330417
G0B	0.106664008251428
G1	0.1399085478192
FcgRIIa.R131.gp120.RSC3.delta3711	0.298382675016951
C1q.gp41.MN	0.320232473369284
FcgRIIIb.NA1.gp120.ZM109F	0.369129240332967
FcgRIIIb.NA1.gp120.SF162	0.387226727622646
B.total	0.453857300118505
FcgRIIIb.gp120.SF162	0.822390503468206
FcgRIIIb.gp41.HXBc2	1.54415046287786
