# Supplementary material for: High‐resolution definition of humoral immune response correlates of effective immunity against HIV
Source: Mol Syst Biol. 2018 Mar 26;14(3):e7881. doi: 10.15252/msb.20177881 (PMC5868198; doi:10.15252/msb.20177881)
Supplement: Supplementary file 5 — Dataset EV3 [file MSB-14-e7881-s005.zip › dataset_EV3/glycan/class.nv/summary.txt]

lambdas
* min: 0.009002995 +- 0.02268933 ; rep: 0.002858371 
* 1se: 0.05333077 +- 0.04885197 ; rep: 0.1076158 
scores
* min 0.6418367 +- 0.02446315 ; rep: 0.6428571 
* 1se 0.6042857 +- 0.02731042 ; rep: 0.6020408 
perm
* min: 0.5421429 +- 0.05151594 
* 1se: 0.5171429 +- 0.04427426 
