# Supplementary material for: High‐resolution definition of humoral immune response correlates of effective immunity against HIV
Source: Mol Syst Biol. 2018 Mar 26;14(3):e7881. doi: 10.15252/msb.20177881 (PMC5868198; doi:10.15252/msb.20177881)
Supplement: Supplementary file 5 — Dataset EV3 [file MSB-14-e7881-s005.zip › dataset_EV3/glycan/class.nv/lambda.min/cv-reps.csv]

	score	lambda
1	0.642857142857143	0.00102724517538478
2	0.642857142857143	0.00149035686301935
3	0.602040816326531	0.000935987545209939
4	0.642857142857143	0.00285837072113884
5	0.693877551020408	0.00048802468181891
6	0.622448979591837	0.000535606485826395
7	0.612244897959184	0.0615817303859296
8	0.622448979591837	0.000535606485826395
9	0.612244897959184	0.0980555296776859
10	0.63265306122449	0.0011274003118435
11	0.602040816326531	0.000935987545209939
12	0.673469387755102	0.000587827456984543
13	0.602040816326531	0.0675858730754839
14	0.653061224489796	0.000279265665620521
15	0.642857142857143	0.00163566481730784
16	0.591836734693878	0.0266572610116708
17	0.63265306122449	0.000535606485826395
18	0.63265306122449	0.000535606485826395
19	0.693877551020408	0.000587827456984543
20	0.653061224489796	0.000369172774737522
21	0.622448979591837	0.00179514011775578
22	0.622448979591837	0.000535606485826395
23	0.63265306122449	0.00377859787384394
24	0.663265306122449	0.00123732045046473
25	0.642857142857143	0.000369172774737522
26	0.602040816326531	0.000935987545209939
27	0.63265306122449	0.0465843206843123
28	0.63265306122449	0.0814074233909011
29	0.663265306122449	0.00197016406312403
30	0.663265306122449	0.00123732045046473
31	0.63265306122449	0.000132673816215637
32	0.622448979591837	0.00216225262709741
33	0.663265306122449	0.00313705833777137
34	0.642857142857143	0.0011274003118435
35	0.63265306122449	0.00313705833777137
36	0.63265306122449	0.000444669914138503
37	0.612244897959184	0.0814074233909011
38	0.63265306122449	0.00135795766690435
39	0.673469387755102	0.00163566481730784
40	0.622448979591837	0.00660320709675094
41	0.663265306122449	0.00455133451625934
42	0.642857142857143	0.00102724517538478
43	0.653061224489796	0.000279265665620521
44	0.653061224489796	0.00260444094427268
45	0.622448979591837	0.0893445466734845
46	0.63265306122449	0.00216225262709741
47	0.653061224489796	0.00123732045046473
48	0.653061224489796	0.00048802468181891
49	0.63265306122449	0.00149035686301935
50	0.642857142857143	0.00216225262709741
51	0.63265306122449	0.00414700650183842
52	0.622448979591837	0.000852836991383259
53	0.653061224489796	0.00237306958892352
54	0.63265306122449	0.000935987545209939
55	0.653061224489796	0.000708040252999199
56	0.693877551020408	0.000587827456984543
57	0.642857142857143	0.000306493723263119
58	0.63265306122449	0.0980555296776859
59	0.663265306122449	0.00216225262709741
60	0.612244897959184	0.000587827456984543
61	0.622448979591837	0.00179514011775578
62	0.642857142857143	0.000852836991383259
63	0.642857142857143	0.000444669914138503
64	0.591836734693878	0.00216225262709741
65	0.653061224489796	0.00548209853773636
66	0.63265306122449	0.000369172774737522
67	0.714285714285714	0.000587827456984543
68	0.622448979591837	0.074175412265114
69	0.612244897959184	0.00344291765298378
70	0.663265306122449	0.00285837072113884
71	0.663265306122449	0.000444669914138503
72	0.642857142857143	0.00455133451625934
73	0.663265306122449	0.000405166664528076
74	0.622448979591837	0.00123732045046473
75	0.63265306122449	0.00149035686301935
76	0.612244897959184	0.00163566481730784
77	0.673469387755102	0.000254456473575221
78	0.642857142857143	0.000587827456984543
79	0.63265306122449	0.000211254234687058
80	0.693877551020408	0.000369172774737522
81	0.622448979591837	0.000852836991383259
82	0.653061224489796	0.00285837072113884
83	0.663265306122449	0.00260444094427268
84	0.642857142857143	0.000405166664528076
85	0.653061224489796	0.000587827456984543
86	0.663265306122449	0.000935987545209939
87	0.622448979591837	0.00163566481730784
88	0.612244897959184	0.0386751214316098
89	0.653061224489796	0.00313705833777137
90	0.653061224489796	0.00149035686301935
91	0.673469387755102	0.000777073303586012
92	0.653061224489796	0.00377859787384394
93	0.673469387755102	0.00135795766690435
94	0.663265306122449	0.00499508401294056
95	0.642857142857143	0.000708040252999199
96	0.63265306122449	0.000369172774737522
97	0.612244897959184	0.000935987545209939
98	0.693877551020408	0.00179514011775578
99	0.683673469387755	0.000777073303586012
100	0.602040816326531	0.00285837072113884
