# Supplementary material for: High‐resolution definition of humoral immune response correlates of effective immunity against HIV
Source: Mol Syst Biol. 2018 Mar 26;14(3):e7881. doi: 10.15252/msb.20177881 (PMC5868198; doi:10.15252/msb.20177881)
Supplement: Supplementary file 5 — Dataset EV3 [file MSB-14-e7881-s005.zip › dataset_EV3/glycan/class.nv/lambda.min/fullmod-coeffs.csv]

	x
S.total	-2.46905909235099
G2S2B	-0.930815611445117
G1FB	-0.875891448266649
G1F	-0.865300657414872
G0B	-0.532230498943195
G2FB	-0.513813427439202
G2B	-0.322423407746942
G2S1B	-0.109853998416105
G2S1F	-0.083648380748185
G1B	0.0654302704688018
G0FB	0.167317145511966
G0.total	0.181177185181177
G2S2FB	0.313581758042994
G2F	0.422748572882408
G2S1	0.558757887587128
G2.total	0.615017300207504
G1S1	0.638674260686915
F.total	0.675449724432611
G0F	0.86197913628164
G1S1F	0.871681264177673
G1	1.03223921354033
G2S2F	1.03986424537905
G2S2	1.14386725827695
