# Supplementary material for: High‐resolution definition of humoral immune response correlates of effective immunity against HIV
Source: Mol Syst Biol. 2018 Mar 26;14(3):e7881. doi: 10.15252/msb.20177881 (PMC5868198; doi:10.15252/msb.20177881)
Supplement: Supplementary file 5 — Dataset EV3 [file MSB-14-e7881-s005.zip › dataset_EV3/glycan/class.nv/lambda.min/score-details.txt]

Confusion Matrix and Statistics

            Reference
Prediction   nonviremic viremic
  nonviremic         27      16
  viremic            19      36
                                          
               Accuracy : 0.6429          
                 95% CI : (0.5397, 0.7371)
    No Information Rate : 0.5306          
    P-Value [Acc > NIR] : 0.01621         
                                          
                  Kappa : 0.2803          
 Mcnemar's Test P-Value : 0.73532         
                                          
            Sensitivity : 0.5870          
            Specificity : 0.6923          
         Pos Pred Value : 0.6279          
         Neg Pred Value : 0.6545          
             Prevalence : 0.4694          
         Detection Rate : 0.2755          
   Detection Prevalence : 0.4388          
      Balanced Accuracy : 0.6396          
                                          
       'Positive' Class : nonviremic      
                                          
