# Supplementary material for: High‐resolution definition of humoral immune response correlates of effective immunity against HIV
Source: Mol Syst Biol. 2018 Mar 26;14(3):e7881. doi: 10.15252/msb.20177881 (PMC5868198; doi:10.15252/msb.20177881)
Supplement: Supplementary file 5 — Dataset EV3 [file MSB-14-e7881-s005.zip › dataset_EV3/titer/ADCC/summary.txt]

lambdas
* min: 0.5480351 +- 0.06398363 ; rep: 0.5673026 
* 1se: 1.544415 +- 0.181389 ; rep: 1.73246 
scores
* min 0.5425069 +- 0.007631967 ; rep: 0.543685 
* 1se 0.537867 +- 0.01069273 ; rep: 0.5400628 
perm
* min: -0.1472916 +- 0.1821144 
* 1se: -0.2447253 +- 0.07223621 
