# Supplementary material for: High‐resolution definition of humoral immune response correlates of effective immunity against HIV
Source: Mol Syst Biol. 2018 Mar 26;14(3):e7881. doi: 10.15252/msb.20177881 (PMC5868198; doi:10.15252/msb.20177881)
Supplement: Supplementary file 5 — Dataset EV3 [file MSB-14-e7881-s005.zip › dataset_EV3/titer/ADCC/lambda.min/cv-reps.csv]

	score	lambda
1	0.529364061505417	0.567302611073522
2	0.547705479715291	0.516905010657264
3	0.546931362768487	0.567302611073522
4	0.535962770101625	0.683318003436108
5	0.555891336871523	0.622613915314178
6	0.543408208868313	0.567302611073522
7	0.546553549519317	0.622613915314178
8	0.542882552580877	0.516905010657264
9	0.53706376956501	0.567302611073522
10	0.535747856820398	0.567302611073522
11	0.543598404802376	0.567302611073522
12	0.535361285918753	0.516905010657264
13	0.541334080275626	0.567302611073522
14	0.550822280168159	0.516905010657264
15	0.536037754955753	0.567302611073522
16	0.544743258372034	0.567302611073522
17	0.541534758486454	0.516905010657264
18	0.549797998064864	0.567302611073522
19	0.538182017395068	0.516905010657264
20	0.549886700047319	0.567302611073522
21	0.538591398447545	0.567302611073522
22	0.54093436590692	0.622613915314178
23	0.539345429926428	0.516905010657264
24	0.539323588645703	0.622613915314178
25	0.546211851966237	0.567302611073522
26	0.543626922155364	0.622613915314178
27	0.548741138494422	0.516905010657264
28	0.528067383474116	0.622613915314178
29	0.540253334847964	0.567302611073522
30	0.535737777300532	0.622613915314178
31	0.544712429845203	0.516905010657264
32	0.542130672205874	0.429143620903106
33	0.550124685316339	0.567302611073522
34	0.551556591477616	0.567302611073522
35	0.525428629265455	0.622613915314178
36	0.548709978674126	0.567302611073522
37	0.544074786242394	0.567302611073522
38	0.556687669475887	0.567302611073522
39	0.55053294863582	0.567302611073522
40	0.541704580665824	0.516905010657264
41	0.542928344879835	0.356282573325527
42	0.522529947280238	0.622613915314178
43	0.525911396986148	0.567302611073522
44	0.542956362627591	0.516905010657264
45	0.54254014660283	0.470984594160379
46	0.550679057827276	0.622613915314178
47	0.545339146200525	0.516905010657264
48	0.527305208250101	0.622613915314178
49	0.528127350883814	0.470984594160379
50	0.549739553628154	0.567302611073522
51	0.531127004113369	0.567302611073522
52	0.542898923785974	0.567302611073522
53	0.549585411637107	0.106302151666375
54	0.550111639629812	0.516905010657264
55	0.544693861337862	0.567302611073522
56	0.544313237871337	0.567302611073522
57	0.537673808602617	0.567302611073522
58	0.54005688013329	0.622613915314178
59	0.536756510328136	0.567302611073522
60	0.550960734744247	0.516905010657264
61	0.544116484169216	0.567302611073522
62	0.545146580868677	0.567302611073522
63	0.544619082906329	0.567302611073522
64	0.544170695239698	0.516905010657264
65	0.53075332620884	0.516905010657264
66	0.537895496671394	0.516905010657264
67	0.542055290367552	0.567302611073522
68	0.546259349928143	0.516905010657264
69	0.53224781133651	0.567302611073522
70	0.552014718683887	0.516905010657264
71	0.547678117799936	0.516905010657264
72	0.538449626532945	0.567302611073522
73	0.549071358241261	0.516905010657264
74	0.522843485514602	0.567302611073522
75	0.55353805933913	0.567302611073522
76	0.543685011148825	0.567302611073522
77	0.538106402127887	0.567302611073522
78	0.548435169899395	0.516905010657264
79	0.55840306937129	0.516905010657264
80	0.547382328123866	0.567302611073522
81	0.533441360058086	0.516905010657264
82	0.531167625919436	0.516905010657264
83	0.544434123517081	0.567302611073522
84	0.543988924377142	0.516905010657264
85	0.554381444422998	0.567302611073522
86	0.544155961265987	0.516905010657264
87	0.547154997780224	0.516905010657264
88	0.540868674773146	0.567302611073522
89	0.534711179061155	0.567302611073522
90	0.54862537582633	0.567302611073522
91	0.546783433293387	0.516905010657264
92	0.545250440646041	0.516905010657264
93	0.548933356120031	0.622613915314178
94	0.546909664151928	0.516905010657264
95	0.537971903629276	0.516905010657264
96	0.550062667928334	0.516905010657264
97	0.541333985469212	0.622613915314178
98	0.529549258787044	0.516905010657264
99	0.548967049707368	0.516905010657264
100	0.549590083538559	0.516905010657264
