# Supplementary material for: High‐resolution definition of humoral immune response correlates of effective immunity against HIV
Source: Mol Syst Biol. 2018 Mar 26;14(3):e7881. doi: 10.15252/msb.20177881 (PMC5868198; doi:10.15252/msb.20177881)
Supplement: Supplementary file 5 — Dataset EV3 [file MSB-14-e7881-s005.zip › dataset_EV3/titer/ADCC/lambda.min/cvmod-scatter.csv]

	obs	pred
100681	5.6	16.5321462762349
101013	17.53	15.5392113159155
103797	19.33	16.1192981552607
107889	18.14	14.8003565261714
109477	14.74	15.8459668010522
113706	13.01	16.1485773632852
125290	11.96	16.0135750138668
128522	18.24	15.9077218252753
132848	15.23	15.2753632913076
133537	14.4	14.2257993510479
143730	14.3	14.5120785722106
151881	17.4	16.2681271128141
161178	16.2	15.4966240553256
164647	15.52	14.2347444811165
169778	5.25	16.0678538453445
171545	15.23	15.2620140547506
181260	14.8	15.480910210279
184452	7.21	15.4985035238963
184538	16.94	16.4243920914459
184809	21.58	15.9242444743205
184934	5.77	15.1780305801734
187948	4.16	15.402444565205
190469	19.02	14.5848213721884
191697	15.77	15.7976593270601
197059	12.16	15.6173805589908
205444	19.78	15.1974246801317
206690	8.92	15.097155217578
214456	15.54	16.3929767637553
214965	15.29	14.3517279918096
224057	13.96	10.7958458851099
225770	14.98	15.556609374751
230479	0.43	5.14130573292712
233232	11.19	15.3077131111475
234123	19.87	15.5643643949476
236903	19.38	15.077680733811
237150	11.45	13.9062154729108
239667	16.21	16.0236920294796
241747	13.11	15.5190165897712
252890	21.66	15.9231027208263
264783	14.98	15.976520820481
269198	7.8	9.89431456334001
295081	26.11	15.0148559944901
298580	19.76	16.1092256225356
307339	17.75	15.3551002715784
308811	15.44	15.5479296174462
314293	10.34	16.1958967918193
314532	9.56	15.7942833745206
333737	22.24	16.3947115619588
339284	7.38	8.56951164104443
350534	10.77	7.30818367844819
362517	19.87	14.7390294840536
367794	21.64	15.0857102398702
373255	22.56	16.1759768604255
378469	18.2	12.3601559291233
384682	11.27	15.8607865233548
387740	20.39	15.3799744051398
387879	14.7	16.0955370604121
389876	15.76	14.8511143219195
390573	15.93	14.249993217627
401992	13.93	16.1281821793225
403839	18.27	15.6521139921567
411865	17.28	15.0598904648487
416227	19.33	15.9940285937821
420377	13.67	15.5926130636671
420380	5.88	12.0565318332901
421413	19.68	14.6716239988507
425195	19.13	14.3486991827656
427146	12.28	16.1498499042828
429234	10.16	13.9848761490117
430563	20.61	15.886265135323
431070	15.51	14.6058506831702
434649	16.36	15.2286107985194
436457	6.6	14.6984100832858
440871	17.75	14.2527199275617
453231	18.19	15.4237910685338
462928	19.14	15.5896088428962
466814	16.49	16.4139498530005
471788	15.86	13.9504227293876
472789	16.31	14.7897731770458
477889	18.22	15.3838042036431
482305	17.83	15.8018129226227
488423	14.21	15.9112206677274
490180	15.41	14.6214656502239
492262	2.61	9.64865762130595
498553	19.76	15.5992094196702
504586	23.25	15.8523627914865
506700	15.37	15.6454707092453
511582	9.57	16.6754980742502
513662	20.88	15.0657211357607
514023	11.41	15.7221436474797
516917	17.26	15.3911108140226
519446	12.33	15.0005702041643
530919	19.04	15.0801881486215
533621	10.99	14.9829406684218
535210	19.25	15.95773790674
538977	18.87	15.4445329328584
539068	19.75	15.9615519138151
543444	5.88	6.8561818248542
545667	15.1	16.0616587343899
551970	16.13	15.7135037391873
554271	15.23	16.3865493303558
569382	16.76	15.8600791836528
572863	10.07	15.7978875105893
573015	13.52	15.3213154337187
585670	8.89	14.5957286611104
589081	15.71	13.2537594978003
607759	16.93	16.5255168912674
609736	16.86	13.7191680242928
621635	12.17	15.3379994688958
625230	14.28	13.8905154647714
633482	17.38	16.1572947234669
636300	18.32	15.9987078692358
657035	22.38	15.55509069774
659715	5.43	14.1622471962254
667335	20.67	15.8128127538872
669831	3.12	6.99597464482338
670277	23.09	14.6997639072755
691534	16.36	16.6209895338323
692563	10.7	15.9963002205254
694604	17.54	16.2804712253502
698443	15.36	16.0154803686031
701998	20.11	15.3858690331549
703943	20.19	12.5029944553089
709288	9.96	16.1462153328809
710992	18.55	15.5208497637158
714027	15.58	15.9402056076028
721729	11.96	14.4632341015557
724679	1.73	6.26792138057816
731392	9.14	15.776514836192
734962	4.17	11.152606038117
738052	15.13	11.977817936117
746016	18.81	15.5563225870408
746326	13.86	9.89650067901036
748754	17.12	16.0862360737259
753068	18.72	16.0099407302618
753551	4.49	5.81814100481845
757726	16.65	15.8238277516629
759010	6.37	7.40718747347299
763012	12.13	7.87463793834633
765757	8.16	12.0331921525641
778292	14.6	16.1985066417115
779710	15.13	18.0715695864035
782630	0.17	5.23785475340607
784766	18.16	14.9994076058108
789566	17.8	15.8837885317576
792092	15.94	15.6959757024411
795613	10.74	15.063864665785
799033	9.97	14.4003982933905
814313	15.28	15.4326725950115
814949	12.31	16.1710446493877
820694	21.68	14.274923889435
821839	20.65	15.6633283589132
824476	11.55	15.5733926829289
830183	21.31	15.703364901683
843065	20.35	14.339354123087
846280	15.7	16.2528112335293
851870	11.2	16.3763661987755
854094	20.4	15.3213458299995
857471	13.87	15.7384623858867
861845	4.4	11.7535295519186
872400	19.27	16.2068770100122
874905	12.47	16.1085082692851
875699	20.45	15.4872488606368
915856	14.9	16.2829929805862
916549	12.78	16.0142802018243
938105	19.25	15.9515535673707
939296	16.95	15.4663213362927
943823	15.21	13.4873961398342
949964	16.56	14.3954098666516
957723	10.01	14.7628908679145
961948	2.33	6.7434272966459
965676	15.09	16.4746559507691
973710	15.54	15.4579081642523
975508	26.06	16.1918286995464
976531	5.65	15.8316865579405
985170	14.64	16.638863544832
987427	12.81	15.8784317333965
988596	17.18	16.0443917039437
991902	8.33	15.67426542731
