# Supplementary material for: High‐resolution definition of humoral immune response correlates of effective immunity against HIV
Source: Mol Syst Biol. 2018 Mar 26;14(3):e7881. doi: 10.15252/msb.20177881 (PMC5868198; doi:10.15252/msb.20177881)
Supplement: Supplementary file 5 — Dataset EV3 [file MSB-14-e7881-s005.zip › dataset_EV3/titer/ADCC/lambda.min/fullmod-coeffs.csv]

	x
IgG.HIV1.Integrase	0.297124428739873
IgG.gp41.HXBc2	2.23231524108359
