# Supplementary material for: High‐resolution definition of humoral immune response correlates of effective immunity against HIV
Source: Mol Syst Biol. 2018 Mar 26;14(3):e7881. doi: 10.15252/msb.20177881 (PMC5868198; doi:10.15252/msb.20177881)
Supplement: Supplementary file 5 — Dataset EV3 [file MSB-14-e7881-s005.zip › dataset_EV3/titer/ADCD/summary.txt]

lambdas
* min: 0.01463384 +- 0.009556977 ; rep: 0.01102587 
* 1se: 0.1155806 +- 0.06736008 ; rep: 0.1796942 
scores
* min 0.7140103 +- 0.01137023 ; rep: 0.7149798 
* 1se 0.6832866 +- 0.01078754 ; rep: 0.6825793 
perm
* min: -0.1500687 +- 0.1601523 
* 1se: -0.2394937 +- 0.05228086 
