# Supplementary material for: High‐resolution definition of humoral immune response correlates of effective immunity against HIV
Source: Mol Syst Biol. 2018 Mar 26;14(3):e7881. doi: 10.15252/msb.20177881 (PMC5868198; doi:10.15252/msb.20177881)
Supplement: Supplementary file 5 — Dataset EV3 [file MSB-14-e7881-s005.zip › dataset_EV3/titer/ADCD/lambda.min/cv-reps.csv]

	score	lambda
1	0.701979697707009	0.00434883088866479
2	0.705931847037672	0.0192680234507218
3	0.71322334241564	0.00396249273839599
4	0.710628469901278	0.0100463633965436
5	0.742881470949304	0.00523818220138349
6	0.705282248197279	0.0145755531349336
7	0.717478821019965	0.0100463633965436
8	0.714503028740243	0.0254711930491176
9	0.726307225163407	0.00328973108501172
10	0.730931844659323	0.0036104758046045
11	0.7364397283728	0.00396249273839599
12	0.720481155779749	0.0110258714254012
13	0.721967891674332	0.00915387216133242
14	0.729176785715374	0.0036104758046045
15	0.704172274373998	0.0279546029270418
16	0.718399153576794	0.00396249273839599
17	0.713498558226369	0.012100880277863
18	0.715919019882037	0.0192680234507218
19	0.72265608790607	0.0232084024601837
20	0.718856837873992	0.0175563053522576
21	0.681968130977208	0.0536144198147533
22	0.716076202287275	0.0145755531349336
23	0.715670307693298	0.00915387216133242
24	0.712491888236726	0.0232084024601837
25	0.714979772050035	0.0110258714254012
26	0.72092418408607	0.0083406673876485
27	0.685146309402944	0.030680142202277
28	0.713588656861281	0.0279546029270418
29	0.718683120509084	0.0036104758046045
30	0.729348486715396	0.00915387216133242
31	0.70634367603911	0.012100880277863
32	0.716025636639967	0.00434883088866479
33	0.72105771651096	0.0083406673876485
34	0.715887128224212	0.0192680234507218
35	0.711602756241046	0.0211466319506584
36	0.697856687718543	0.0100463633965436
37	0.711113656242124	0.0100463633965436
38	0.702748044141669	0.0254711930491176
39	0.717424735769938	0.0192680234507218
40	0.69029785421654	0.030680142202277
41	0.724166033936103	0.012100880277863
42	0.703212948178186	0.0254711930491176
43	0.728323444703331	0.0100463633965436
44	0.715058427930828	0.00915387216133242
45	0.719540003838342	0.00915387216133242
46	0.707497085883169	0.0083406673876485
47	0.718716224372842	0.0069245685951712
48	0.725334164516169	0.00915387216133242
49	0.709213853090203	0.0254711930491176
50	0.702154162211327	0.0279546029270418
51	0.710758422628198	0.0279546029270418
52	0.731529044989224	0.00915387216133242
53	0.687123309885232	0.0336714181921504
54	0.718487801726673	0.00915387216133242
55	0.715400273132799	0.0145755531349336
56	0.725805875004585	0.00477283653164768
57	0.713926140182192	0.0175563053522576
58	0.720110533367731	0.0232084024601837
59	0.718939482864473	0.0232084024601837
60	0.705157682337645	0.0110258714254012
61	0.697141809864531	0.0279546029270418
62	0.687052440262776	0.0211466319506584
63	0.727825997574636	0.0083406673876485
64	0.712847349001348	0.0159966515719681
65	0.724883720407787	0.00434883088866479
66	0.700881414611392	0.00477283653164768
67	0.714982725951264	0.0100463633965436
68	0.723857340149276	0.00915387216133242
69	0.708119527038401	0.030680142202277
70	0.701238943768129	0.0254711930491176
71	0.719493677581638	0.0069245685951712
72	0.719121270555977	0.012100880277863
73	0.714977988490005	0.00574889849944608
74	0.714029661900486	0.0192680234507218
75	0.712600672863576	0.00328973108501172
76	0.72376134047258	0.00248856092332787
77	0.72135590618597	0.00434883088866479
78	0.715680080471009	0.0159966515719681
79	0.714027882332956	0.0175563053522576
80	0.711926126188224	0.0254711930491176
81	0.710986317969563	0.0175563053522576
82	0.713994892715121	0.0279546029270418
83	0.733048374500488	0.00396249273839599
84	0.698898312225088	0.0232084024601837
85	0.715681602644692	0.0100463633965436
86	0.680735254121387	0.030680142202277
87	0.709735504059119	0.00523818220138349
88	0.711722838116358	0.0211466319506584
89	0.714069574856775	0.00523818220138349
90	0.703107485035874	0.0254711930491176
91	0.709551244429051	0.0100463633965436
92	0.716726311953877	0.0175563053522576
93	0.706933183066406	0.0036104758046045
94	0.72571323096748	0.0192680234507218
95	0.723957514260137	0.00396249273839599
96	0.712705670509206	0.0232084024601837
97	0.701764289175617	0.0232084024601837
98	0.72813767250382	0.00477283653164768
99	0.727611148094974	0.00434883088866479
100	0.719733706552909	0.0100463633965436
