# Supplementary material for: High‐resolution definition of humoral immune response correlates of effective immunity against HIV
Source: Mol Syst Biol. 2018 Mar 26;14(3):e7881. doi: 10.15252/msb.20177881 (PMC5868198; doi:10.15252/msb.20177881)
Supplement: Supplementary file 5 — Dataset EV3 [file MSB-14-e7881-s005.zip › dataset_EV3/titer/ADCD/lambda.min/cvmod-scatter.csv]

	obs	pred
100681	2.84	3.20259493773662
101013	2.46	0.471869480944499
103797	3.18	3.24103627918722
107889	0.06	0.282106693746062
109477	1.65	2.3934191053547
113706	1.04	1.9622504451167
125290	0.29	1.31074604559136
128522	2.26	1.83008200376899
132848	0.1	1.11687613767753
133537	0.23	0.639870504921826
143730	0.63	0.324285642409617
151881	0.11	1.84206331049848
161178	1.28	1.77448987897632
164647	0.62	0.633949852835553
169778	1.79	1.36301043661922
171545	0.34	0.876072032154196
181260	0.72	1.05486729831193
184452	2.36	2.48214301258114
184538	1.35	2.50718692269573
184809	2.97	2.31227419798758
184934	0.11	0.705584456077444
187948	0.05	0.186543346981311
190469	0.08	1.2186636262145
191697	0.71	1.22104230808851
197059	0.96	1.73240006127062
205444	0.28	0.576535146739062
206690	0	0.53667686613254
214456	0.93	0.769789910067995
214965	2.22	2.91064972973015
224057	0.89	0.350324201542235
225770	0.66	1.78565537517362
230479	0.05	0.194372409788697
233232	0.1	0.275855383418501
234123	3.68	1.81406406890161
236903	0.24	0.331476849486721
237150	0.11	0.0544465488368971
239667	0.25	1.20750117690567
241747	1.43	2.06019453300789
252890	1.91	1.69179070638621
264783	2.41	1.93019272544178
269198	0.2	-0.0511667518967565
295081	1.27	0.249565449986593
298580	1.5	1.93102057152254
307339	0.35	0.763122447016237
308811	1.65	1.41773367201415
314293	2.28	2.51277385627407
314532	3.73	2.68803231219994
333737	2.74	1.99931669023289
339284	1.24	0.437027571197957
350534	0.04	0.108693833315459
362517	0.7	1.51312941209196
367794	0.41	1.09751667743973
373255	1.54	1.85554211439572
378469	0.19	0.166777753204641
384682	2.28	1.72552505558908
387740	0.96	1.29368633885272
387879	0.56	1.03967154153197
389876	1.84	2.78628402752793
390573	0	0.333839089053017
401992	1.58	1.67211236492575
403839	3.15	1.13697540990475
411865	0.9	0.601875089134837
416227	1.8	0.751987201768464
420377	3.41	1.88544079151174
420380	0.03	0.180241109449884
421413	0.24	1.00973756323727
425195	0.53	-0.0785080942385821
427146	1.65	1.63942848878624
429234	0.23	0.61779678422041
430563	0.56	1.37859201328672
431070	0.19	1.24087767353894
434649	0.66	0.881282625668083
436457	2.01	1.23760899181464
440871	0.01	0.150450226157541
453231	1.36	1.91659179192443
462928	0.89	0.934890190004908
466814	2.4	2.35338117470705
471788	0.22	0.132221982483134
472789	1.56	1.21647358282398
477889	0.55	1.03085584443505
482305	1.2	0.782576702571703
488423	2.7	2.51496811587162
490180	2.19	0.507512370594263
492262	0.01	-0.0416311925345479
498553	1.84	1.55451695072106
504586	1.84	1.71915204825321
506700	2.25	1.9213011245082
511582	2.56	1.9276178867253
513662	0.66	0.546116212251922
514023	0.17	0.630692525288596
516917	1.09	1.19898544929804
519446	1.34	1.42940759702127
530919	2.8	1.19505713626921
533621	0.9	1.20832576967148
535210	2.2	1.66711903265176
538977	0.21	0.255459603835216
539068	1.92	1.79627097438737
543444	0.02	0.0124417463255893
545667	0.63	1.02913786303478
551970	3.73	2.09166623778173
554271	0.71	1.66699121351162
569382	1.96	2.10994237800737
572863	0.17	0.983428853279029
573015	0.64	0.836080471112571
585670	0.01	0.372137540472196
589081	0.08	-0.0496791044185598
607759	2.17	1.93597971492756
609736	0.11	0.153962849518137
615167	1.1	1.18169116804467
621635	0.14	0.200070340685456
625230	0	0.621599148183094
633482	2.88	2.20501161845012
636300	0.77	1.75346051950392
657035	0.42	1.89061961799218
659715	0.08	0.0447311042453532
667335	0.57	0.857024108329192
669831	0.01	-0.122278454333043
670277	1.8	0.935431360280657
691534	2.56	1.68661037861406
692563	3.66	2.50730157573736
694604	2.21	1.65040283608309
698443	2.18	1.86175575326546
701998	2.48	1.772892548372
703943	1.61	0.852163044104675
709288	1.39	1.28868767881333
710992	0.14	0.554629137554923
714027	2.05	1.55788483716745
721729	0.66	1.17535172839848
724679	0.01	0.0383385585087582
731392	0.76	1.60646741517631
734962	0.13	0.679316601334353
738052	0.41	0.00881173811443392
746016	0.97	1.00206570790355
746326	1.17	0.360810383118348
748754	0.27	1.81283688331561
753068	0.75	1.45631232933311
753551	0.02	0.18751685042777
757726	2.03	2.75625192883705
759010	0.03	0.0799522262896388
763012	0.04	-0.0872406314755806
765757	0.08	-0.235934245715791
778292	2.14	1.32617917813973
779710	2.5	1.28703597571647
782630	0.01	0.207346163351108
784766	0.13	0.749503328945371
789566	1.5	1.92441352303732
792092	3.16	1.58994384925465
795613	0.01	0.788516609410714
799033	0.01	0.193622742632233
814313	3.38	2.24287653336386
814949	2.83	1.86452878406153
820694	1.07	0.649551216838956
821839	1.68	1.82184327385644
824476	3.65	1.66591759064401
830183	0.28	1.64695221695995
843065	1.49	0.430296911338297
846280	0.09	1.14881322812208
851870	1.42	2.89516467726485
854094	2.24	2.01431909079918
857471	2.41	1.65974383059841
861845	0.07	0.702208001537708
872400	2.22	1.55222636452179
874905	2.81	1.46238728786221
875699	1.4	2.44722476171875
915856	2.61	2.73874559031883
916549	3.68	2.27736317062643
938105	2.74	2.1379546840716
939296	2.26	1.47768500332814
943823	0.08	0.0505091160977389
949964	2.07	0.763062082460042
957723	0.04	0.794703483169683
961948	0.18	0.249032325806506
965676	3.43	2.38562628542932
973710	2.17	2.33791487000057
975508	2.53	2.38361428497479
976531	1.35	1.93459953554216
985170	1.24	2.2955660210689
987427	2.29	1.72513083764913
988596	1.29	2.59831851872252
991902	0.11	0.795915026823026
