# Supplementary material for: High‐resolution definition of humoral immune response correlates of effective immunity against HIV
Source: Mol Syst Biol. 2018 Mar 26;14(3):e7881. doi: 10.15252/msb.20177881 (PMC5868198; doi:10.15252/msb.20177881)
Supplement: Supplementary file 5 — Dataset EV3 [file MSB-14-e7881-s005.zip › dataset_EV3/titer/ADCD/lambda.min/fullmod-coeffs.csv]

	x
IgG.SOSIP	-0.541810106936545
IgG.gp120.ZM109F	-0.402740034885448
IgG.gp41.HXBc2	-0.142218775837284
IgG.IIIb.pr55.Gag	-0.0922250077581517
IgG.gp120.TRO	-0.067634777514968
IgG.Chiang.Mai.gp120	-0.0613587056363219
IgG.HIV1.Vif	-0.0600977674032333
IgG.gp120.PVO	-0.057727498748919
IgG.gp120.CM235	-0.0526702613421999
IgG.HIV1.Rev	-0.0418036215779128
IgG.gp140.Clade.B	0.00754421448168119
IgG.HIV1.Integrase	0.0492455411392596
IgG.93TH975.gp120	0.0985399854366858
IgG.gp120.YU2	0.100659762087173
IgG.gp120.Du156.12	0.124225750007543
IgG.gp120.SF162	0.1659812741259
IgG.p24.HXBc2	0.236955634311097
IgG.gp140.CN54	0.298866146937955
IgG.gp120.Du151	0.352849589358536
IgG.gp120.BAL	0.387077999956707
IgG.gp120.IIIb	0.475883713507361
