# Supplementary material for: High‐resolution definition of humoral immune response correlates of effective immunity against HIV
Source: Mol Syst Biol. 2018 Mar 26;14(3):e7881. doi: 10.15252/msb.20177881 (PMC5868198; doi:10.15252/msb.20177881)
Supplement: Supplementary file 5 — Dataset EV3 [file MSB-14-e7881-s005.zip › dataset_EV3/titer/ADNP/summary.txt]

lambdas
* min: 0.3054186 +- 0.2203782 ; rep: 0.1450826 
* 1se: 3.227586 +- 0.4686231 ; rep: 2.84803 
scores
* min 0.4995873 +- 0.01473072 ; rep: 0.4983559 
* 1se 0.4589136 +- 0.02170046 ; rep: 0.4641618 
perm
* min: -0.1214509 +- 0.1684959 
* 1se: -0.2427892 +- 0.07027553 
