# Supplementary material for: High‐resolution definition of humoral immune response correlates of effective immunity against HIV
Source: Mol Syst Biol. 2018 Mar 26;14(3):e7881. doi: 10.15252/msb.20177881 (PMC5868198; doi:10.15252/msb.20177881)
Supplement: Supplementary file 5 — Dataset EV3 [file MSB-14-e7881-s005.zip › dataset_EV3/titer/ADNP/lambda.min/cv-reps.csv]

	score	lambda
1	0.510632921624744	0.120450096579419
2	0.489615721684392	0.335159548733818
3	0.495886617869964	0.305384898162729
4	0.506746808059659	0.253535907496892
5	0.51351210750914	0.0830215793653393
6	0.480708009874678	0.335159548733818
7	0.489110019567379	0.305384898162729
8	0.512779255405474	0.0689259737231677
9	0.469735581834525	0.305384898162729
10	0.498167157309989	0.305384898162729
11	0.50750101423453	0.132193832299432
12	0.513633746669657	0.253535907496892
13	0.493729482496769	0.335159548733818
14	0.506973451996212	0.253535907496892
15	0.488680589132552	0.278255345486001
16	0.524404031245278	0.278255345486001
17	0.500719263915144	0.305384898162729
18	0.502190310784366	0.191790616239681
19	0.501275919892402	0.0999997862634266
20	0.476621729241388	0.305384898162729
21	0.493520071223078	0.305384898162729
22	0.471993651463403	1.02352883423889
23	0.498156331073635	0.278255345486001
24	0.476368761220745	0.278255345486001
25	0.507168042571304	0.278255345486001
26	0.495382633864508	0.335159548733818
27	0.519610109716503	0.120450096579419
28	0.531851354094758	0.0628027801855453
29	0.492226483422023	0.305384898162729
30	0.475704566874185	1.12332163202373
31	0.495053749601873	0.305384898162729
32	0.487959357676443	0.305384898162729
33	0.472110304514801	0.278255345486001
34	0.494240585753202	0.305384898162729
35	0.496726288854839	0.23101247624911
36	0.489105774332315	0.305384898162729
37	0.47740188139018	0.305384898162729
38	0.511431566843277	0.278255345486001
39	0.511490015407497	0.305384898162729
40	0.499305359803028	0.305384898162729
41	0.513519663175529	0.278255345486001
42	0.502635849439741	0.335159548733818
43	0.501744885920681	0.0999997862634266
44	0.492065343945417	0.305384898162729
45	0.490843405227902	0.305384898162729
46	0.474184827029146	0.486259118690736
47	0.500842644024391	0.278255345486001
48	0.526322581033355	0.253535907496892
49	0.516250194596039	0.0572235542855767
50	0.506919898029794	0.278255345486001
51	0.500868814548503	0.278255345486001
52	0.497645935084781	0.305384898162729
53	0.514030862192453	0.278255345486001
54	0.493284805448364	0.278255345486001
55	0.499746681814643	0.159227939005041
56	0.510137942993922	0.0999997862634266
57	0.525618402887192	0.278255345486001
58	0.512219129872364	0.305384898162729
59	0.488369021358395	1.23284410439769
60	0.515561025379804	0.145082567754422
61	0.497934576051811	0.305384898162729
62	0.488142179794721	0.278255345486001
63	0.49384483724361	0.278255345486001
64	0.527711726722104	0.0911160808627437
65	0.525387745815875	0.278255345486001
66	0.498355941045359	0.145082567754422
67	0.494213530575898	0.305384898162729
68	0.510922336774296	0.305384898162729
69	0.504730054085841	0.305384898162729
70	0.51445791640145	0.10974964197368
71	0.529477873040172	0.0830215793653393
72	0.526100107869069	0.0911160808627437
73	0.506205613695846	0.159227939005041
74	0.500597563314596	0.305384898162729
75	0.497568373655536	0.278255345486001
76	0.494219881028921	0.253535907496892
77	0.513506813349645	0.305384898162729
78	0.491603566589218	0.305384898162729
79	0.471330352981116	0.305384898162729
80	0.495281909249463	0.305384898162729
81	0.48798654905675	0.335159548733818
82	0.506286010180951	0.305384898162729
83	0.494709395977634	0.305384898162729
84	0.50361959862689	0.305384898162729
85	0.477460189319711	0.305384898162729
86	0.505940573233586	0.305384898162729
87	0.487120716518828	1.12332163202373
88	0.490505185664192	0.335159548733818
89	0.511132841399982	0.253535907496892
90	0.458766012431751	1.02352883423889
91	0.502967414366306	0.278255345486001
92	0.474594569376679	1.12332163202373
93	0.511696946438407	0.0999997862634266
94	0.499200567889649	0.278255345486001
95	0.513886487203611	0.305384898162729
96	0.498336927116888	0.191790616239681
97	0.494835043858516	0.305384898162729
98	0.495637145583603	0.253535907496892
99	0.487381321228438	0.278255345486001
100	0.512827107537641	0.10974964197368
