# Supplementary material for: High‐resolution definition of humoral immune response correlates of effective immunity against HIV
Source: Mol Syst Biol. 2018 Mar 26;14(3):e7881. doi: 10.15252/msb.20177881 (PMC5868198; doi:10.15252/msb.20177881)
Supplement: Supplementary file 5 — Dataset EV3 [file MSB-14-e7881-s005.zip › dataset_EV3/titer/ADNP/lambda.min/cvmod-scatter.csv]

	obs	pred
100681	14.79	17.5974552352412
101013	16.31	15.3830729974619
103797	33.81	20.03599333412
107889	26.67	16.5470037399938
109477	25.7	14.8776214101808
113706	4.95	12.5410561697462
125290	5.54	11.5648914890738
128522	21.66	21.6677885171165
132848	6	14.4323612598096
133537	7.13	9.32287885248054
143730	10.61	13.1242306427115
151881	23.94	10.9459855639241
161178	9.31	22.7569247387999
164647	4.6	7.25469889666432
169778	24.67	22.22125398577
171545	32.92	22.7985523195624
181260	28.78	17.7035114571726
184452	19.09	23.7909834635042
184538	13.43	11.9963959797647
184809	5.38	20.1090027337551
184934	6.61	8.47989475698382
187948	4.74	5.06033255820398
190469	5.7	15.5306528201042
191697	15.12	12.7114724712434
197059	17.66	18.7399341411653
205444	21.39	12.90566044961
206690	3.45	11.9148078023331
214456	9.36	12.5582891528103
214965	21.23	22.7467529536754
224057	6.37	12.5764806168734
225770	26.75	23.2428324483889
230479	5.61	7.49795603512579
233232	6.72	11.7374966405374
234123	5.96	15.7842109702213
236903	17.31	7.08870632568128
237150	13.33	11.5594911181186
239667	13.39	15.4668166537654
241747	39.31	23.0630178317917
252890	21.06	19.0423740764914
264783	25.27	21.4612849544431
269198	3.41	7.17634686891347
295081	12.33	7.71043148572646
298580	10.83	16.1939181807076
307339	6.7	14.4619155954384
308811	30.19	17.5421030119559
314293	9.68	15.9114070927614
314532	21.93	25.2354375171386
333737	33.84	23.1300003289168
339284	19.61	10.2061644081673
350534	15.82	9.04115708342495
362517	16.22	17.312255816954
367794	38.57	15.8184680870622
373255	18.28	15.9972691976529
378469	3.22	9.69733667333117
384682	18.02	17.2019918834607
387740	22.75	15.8198401249355
387879	10.15	18.7987134981289
389876	18.47	25.0353113052946
390573	6.73	10.9713592306545
401992	9.68	21.692660835222
403839	16.67	17.9545429309861
411865	5.45	12.9506586745093
416227	20.54	17.4645569805236
420377	29.54	11.8000224010664
420380	4.48	10.7709392208523
421413	6.94	15.6783368498556
425195	12.85	11.7650182574765
427146	13.02	17.2967663482693
429234	6.05	7.99685290264627
430563	11.57	14.8926479017771
431070	22	15.3354460376487
434649	8.5	16.0790067855014
436457	11.16	15.3405255222772
440871	5.25	8.07145054682876
453231	16.47	17.1428901379482
462928	11.99	18.1921749500091
466814	8.1	14.5027063832875
471788	8.31	11.0762220424936
472789	21.55	20.2962534288968
477889	7.82	17.4515055116277
482305	12.04	16.8369812287528
488423	17.61	12.7356575213204
490180	4.02	15.5405570540576
492262	5.19	7.20922450541798
498553	25.79	19.3568088400232
504586	15	16.645571524116
506700	23.08	22.1440074349918
511582	12.14	21.353490449317
513662	14.42	10.1458824635024
514023	19.09	11.9838724346453
516917	17.91	21.6461956055113
519446	4.19	14.6774681499678
530919	14.97	23.5661415867211
533621	6.7	9.42912420201903
538977	14.13	13.4890414856898
539068	25.54	18.5678384087917
543444	4.44	9.79817174099973
545667	14.46	13.02028582893
554271	20.33	21.472426918237
569382	16.96	25.9134228876241
572863	3.33	11.6504884022627
573015	13.63	15.0128883003183
585670	6.77	7.5718448059664
607759	9.61	21.121086520517
609736	13.76	13.144115696623
615167	13.91	16.6914518561229
621635	6.01	11.8318091578799
625230	6.74	8.35376068207359
636300	21.37	19.4949098468295
657035	27.87	20.270453529343
659715	5.47	11.3499695353536
669831	4.48	2.92049106070031
670277	17.65	9.17976643023307
691534	18.47	18.0358850505488
692563	23.46	21.4241420199133
694604	6.82	16.6575303320929
698443	12.06	6.88280322422528
701998	21.06	20.1240891830047
703943	30.32	13.2046684858864
709288	19.82	21.4403462848082
710992	22.27	11.7531695412635
714027	22.69	17.8255390296159
721729	17.19	14.7863464023454
724679	3.53	2.35877962861814
731392	18.62	21.6181388845535
734962	6.84	9.32866113776311
738052	3.99	7.27184630825128
746016	37.79	13.547553669885
746326	12.6	10.0935058932342
748754	26.43	22.6134897355795
753068	12.76	23.6454059424286
753551	3.62	6.49669988930199
757726	12.25	26.170556066716
759010	5.96	7.84938350924943
763012	3.04	4.58732124353489
765757	2.23	7.34023743097462
778292	4.07	10.635595672852
779710	18.73	19.0803675339136
782630	5.59	7.13133975774586
784766	14.62	17.5133520765886
789566	23.4	20.0456609420427
792092	19.43	15.9284940044744
795613	18.65	14.5586401421059
799033	18.48	14.7354611651796
814313	10.34	21.9688113523641
814949	3.19	15.6625115128781
820694	22.2	15.936728475632
821839	23.09	20.6567402622131
824476	6.63	23.5513145605525
830183	21.4	19.8584076069005
843065	25.35	9.24627277991948
846280	16.87	23.150753735247
851870	10.8	17.2270783745812
854094	19.58	13.9945529726546
857471	25.87	14.7316185482515
861845	11.67	10.4681269608288
872400	7.23	19.631055740312
874905	17.53	16.1642346906598
875699	35	20.1458101829639
915856	9.56	25.8080255352494
916549	12.21	21.1233073258729
930173	10.79	13.3903197855694
938105	23.94	21.4230953998747
939296	28.99	13.3344399360586
943823	25.04	9.90367942092483
949964	14.75	17.936241133792
957723	3.83	4.54368441132254
961948	4.69	3.48250280810316
965676	21.39	24.5230877576771
973710	31.7	19.1849660845147
975508	23.1	18.5454965720724
976531	53.15	23.607781858287
985170	10.97	23.049288759619
987427	32.57	19.6271133964635
988596	39.5	20.3854895024532
991902	19.88	16.7549088823497
