# Supplementary material for: High‐resolution definition of humoral immune response correlates of effective immunity against HIV
Source: Mol Syst Biol. 2018 Mar 26;14(3):e7881. doi: 10.15252/msb.20177881 (PMC5868198; doi:10.15252/msb.20177881)
Supplement: Supplementary file 5 — Dataset EV3 [file MSB-14-e7881-s005.zip › dataset_EV3/titer/ADNP/lambda.min/fullmod-coeffs.csv]

	x
IgG.gp120.ZM109F	-2.69192889386851
IgG.gp140.Du151	-2.33443671840978
IgG.HIV1.Vif	-1.4050238673225
IgG.gp140.CN54	-1.35113376859676
IgG.IIIb.pr55.Gag	-1.33778933680434
IgG.gp140.Clade.B	-1.18623023725357
IgG.gp120.Du151	-0.56943009402284
IgG.HIV1.Nef	-0.413410015324085
IgG.93TH975.gp120	-0.0124907657715025
IgG.Chiang.Mai.gp120	0.0188468831020845
IgG.HIV1.Rev	0.231819822446108
IgG.gp41.HXBc2	0.252354239800867
IgG.p24.IIIb	0.744457058235292
IgG.gp120.PVO	1.04737705966396
IgG.SOSIP	1.31351593280415
IgG.gp120.JRCSF	1.46712075276189
IgG.gp120.YU2	2.81299730515194
IgG.gp120.Du156.12	3.39664401154267
IgG.gp120.SF162	4.28599762997419
