# Supplementary material for: High‐resolution definition of humoral immune response correlates of effective immunity against HIV
Source: Mol Syst Biol. 2018 Mar 26;14(3):e7881. doi: 10.15252/msb.20177881 (PMC5868198; doi:10.15252/msb.20177881)
Supplement: Supplementary file 5 — Dataset EV3 [file MSB-14-e7881-s005.zip › dataset_EV3/titer/CD107a/summary.txt]

lambdas
* min: 0.1297362 +- 0.01812685 ; rep: 0.1285999 
* 1se: 0.8375132 +- 0.2191803 ; rep: 0.51916 
scores
* min 0.4752305 +- 0.0117831 ; rep: 0.4757214 
* 1se 0.4242155 +- 0.01581291 ; rep: 0.4255612 
perm
* min: -0.1347079 +- 0.1768533 
* 1se: -0.2410562 +- 0.07135802 
