# Supplementary material for: High‐resolution definition of humoral immune response correlates of effective immunity against HIV
Source: Mol Syst Biol. 2018 Mar 26;14(3):e7881. doi: 10.15252/msb.20177881 (PMC5868198; doi:10.15252/msb.20177881)
Supplement: Supplementary file 5 — Dataset EV3 [file MSB-14-e7881-s005.zip › dataset_EV3/titer/CD107a/lambda.min/cv-reps.csv]

	score	lambda
1	0.46248249508638	0.128599885148946
2	0.468591370393215	0.141138215193517
3	0.485351874628947	0.141138215193517
4	0.482151726749982	0.117175425788449
5	0.481180412573717	0.141138215193517
6	0.484579622547636	0.141138215193517
7	0.507011104819742	0.128599885148946
8	0.476826282444956	0.128599885148946
9	0.479806206058328	0.141138215193517
10	0.487315903092515	0.117175425788449
11	0.471302534560585	0.204767384348307
12	0.463094244544475	0.128599885148946
13	0.454451528933493	0.128599885148946
14	0.485282446349604	0.141138215193517
15	0.47605906423295	0.141138215193517
16	0.471207912418656	0.141138215193517
17	0.492652564408316	0.117175425788449
18	0.48914721407495	0.117175425788449
19	0.473538139307949	0.117175425788449
20	0.47014902974549	0.117175425788449
21	0.464502075833507	0.128599885148946
22	0.453034722704658	0.141138215193517
23	0.505281160887569	0.117175425788449
24	0.471759464319707	0.154899016938778
25	0.492102100841256	0.117175425788449
26	0.491535738142621	0.128599885148946
27	0.492773331484285	0.117175425788449
28	0.480732111229087	0.117175425788449
29	0.491320223493256	0.128599885148946
30	0.488435829942598	0.141138215193517
31	0.464379035603536	0.246643039377067
32	0.487816075893854	0.117175425788449
33	0.480660496629558	0.117175425788449
34	0.467090942916299	0.117175425788449
35	0.453589623907075	0.128599885148946
36	0.486691424549859	0.128599885148946
37	0.479064976860508	0.106765883910409
38	0.487720017407237	0.128599885148946
39	0.489983290567819	0.128599885148946
40	0.474180942714174	0.128599885148946
41	0.477732993455622	0.117175425788449
42	0.473268875084496	0.117175425788449
43	0.457176150855718	0.128599885148946
44	0.483806741692399	0.141138215193517
45	0.467581730309164	0.128599885148946
46	0.480760564728771	0.128599885148946
47	0.482047549247462	0.141138215193517
48	0.473653999337875	0.117175425788449
49	0.467223832655751	0.141138215193517
50	0.464326003194694	0.128599885148946
51	0.464884890329164	0.117175425788449
52	0.475942501941977	0.128599885148946
53	0.4781114569363	0.128599885148946
54	0.458484505726371	0.0886389124995606
55	0.482199462597537	0.117175425788449
56	0.459312962614637	0.128599885148946
57	0.473341266416207	0.128599885148946
58	0.452091830417928	0.141138215193517
59	0.465917457103532	0.128599885148946
60	0.480675357181519	0.117175425788449
61	0.480721008282337	0.117175425788449
62	0.467069370952006	0.128599885148946
63	0.471538715782372	0.141138215193517
64	0.471529858703722	0.128599885148946
65	0.480909376652609	0.106765883910409
66	0.469091145499304	0.141138215193517
67	0.481926652644845	0.117175425788449
68	0.476191316710558	0.128599885148946
69	0.465704201871277	0.117175425788449
70	0.49111828034674	0.141138215193517
71	0.455993032380457	0.117175425788449
72	0.461932136089161	0.154899016938778
73	0.475683967080892	0.128599885148946
74	0.486360566435445	0.141138215193517
75	0.464477727886196	0.117175425788449
76	0.482145168977987	0.128599885148946
77	0.454734233787062	0.170001479866397
78	0.444526399080384	0.128599885148946
79	0.478628406001072	0.117175425788449
80	0.487959412338216	0.117175425788449
81	0.455902528032377	0.128599885148946
82	0.469718476628532	0.128599885148946
83	0.474129822291518	0.128599885148946
84	0.479609148238434	0.128599885148946
85	0.475721398973327	0.128599885148946
86	0.453843237180637	0.128599885148946
87	0.487275072903229	0.128599885148946
88	0.481619107296494	0.106765883910409
89	0.476464584902135	0.128599885148946
90	0.484110403222434	0.141138215193517
91	0.479381482885977	0.128599885148946
92	0.466122953340512	0.128599885148946
93	0.474734840724299	0.117175425788449
94	0.470803800241752	0.128599885148946
95	0.475057118929531	0.141138215193517
96	0.470436584134454	0.128599885148946
97	0.472032634242898	0.128599885148946
98	0.473404174491457	0.128599885148946
99	0.47893561097591	0.128599885148946
100	0.492126788545475	0.117175425788449
