# Supplementary material for: High‐resolution definition of humoral immune response correlates of effective immunity against HIV
Source: Mol Syst Biol. 2018 Mar 26;14(3):e7881. doi: 10.15252/msb.20177881 (PMC5868198; doi:10.15252/msb.20177881)
Supplement: Supplementary file 5 — Dataset EV3 [file MSB-14-e7881-s005.zip › dataset_EV3/titer/CD107a/lambda.min/cvmod-scatter.csv]

	obs	pred
100681	5.2	12.2087677016233
101013	9.26	9.98913826011024
103797	16.99	12.4311050732245
107889	8.6	9.72805739200929
109477	15.15	11.4353371335864
113706	9.72	10.4915297588334
125290	8.13	11.2868735579778
128522	11.4	14.2502859202901
132848	7.97	10.4157826379316
133537	12.64	9.12502275107942
143730	11.58	9.99467785556763
151881	14.15	10.8334812128568
161178	10.03	12.5103805676994
164647	5.23	9.16146711345057
169778	13.56	12.4605911923992
171545	8.84	11.3062995554197
181260	9.55	11.6957767435958
184452	7.81	13.2851885036759
184538	13.03	12.8638292533338
184809	13.31	12.0909302299734
184934	8.08	9.31166542539947
187948	4.34	9.11916681778657
190469	10.56	11.0236700242783
191697	7.12	10.1124759166749
197059	8.84	13.2768721090298
205444	16.61	10.1988563730138
206690	4.97	10.2690683644642
214456	12.88	10.6101276381142
214965	14.56	13.1524693890905
224057	10.82	8.78911074948309
225770	12.2	12.5134893050045
230479	8.46	8.0519002187259
233232	9.23	9.16780173813873
234123	7.32	11.3872318818545
236903	9.73	9.49804121537989
237150	15.46	9.68943855147368
239667	13.64	11.8596786617091
241747	14.99	11.019346095861
252890	18.18	14.6339446938479
264783	19.49	14.2531674212905
269198	9.17	8.17777450944213
295081	12.6	10.45198475365
298580	9.57	10.9413817049576
307339	10.41	10.8539761489957
308811	16.26	12.0021423170368
314293	8.58	12.0145471969816
314532	12.07	14.1242384630303
333737	13.94	12.5801322596596
339284	9.32	9.49051391085268
350534	13.49	8.36592698962282
362517	15.1	11.1023713640183
367794	13.86	11.2176986993957
373255	14.59	11.2702161187254
378469	12.49	9.09965856318365
384682	15.83	10.6369887952998
387740	11	10.5970164847464
387879	6.47	11.1543341682594
389876	14.33	14.8688593837215
390573	6.22	9.64330516461057
401992	17.92	13.7746321163699
403839	12.61	11.8606878612732
411865	10.59	10.6932787465563
416227	8.99	11.7672797019923
420377	13.99	10.5898652869104
420380	6.33	8.20553252667658
421413	10.38	9.70033516406305
425195	11.46	9.25408768569527
427146	10.58	11.0979966648751
429234	12.47	9.03963692434246
430563	16.7	11.9772294744263
431070	9.58	10.9692043915668
434649	7.93	10.1026178267883
436457	8.72	10.966877322903
440871	8.26	9.50036387622684
453231	12.57	12.762663614834
462928	12.43	11.5162785436846
466814	10.54	10.820940029219
471788	9.11	9.94212698619215
472789	13.02	11.1996468757003
477889	9.02	8.44902732330555
482305	11.14	11.5573227083565
488423	17.92	13.419579366492
490180	9.8	9.86247666872006
492262	5.1	8.12884073180603
498553	14.35	12.6153631251695
504586	15.07	11.9705753571563
506700	9.91	12.6619916203682
511582	10.31	14.5026225743534
513662	12.95	9.75709030472147
514023	15.55	10.2495057522303
516917	13.67	14.3572175197693
519446	7.99	9.51320988369974
530919	16.24	12.25782544694
533621	10.31	8.60305168139483
535210	12.72	11.6073732003181
538977	10.63	10.3118275135836
539068	16.49	12.2904805424277
543444	8.02	8.40251774154437
545667	12.37	11.6507275582287
551970	16.39	11.734457148234
554271	7.78	13.3052964613744
569382	14.28	11.662238192478
572863	7.14	9.96317242189168
573015	16.23	9.9462126116884
585670	3.82	8.5352643926029
589081	7.87	8.65265475255909
607759	8.63	10.5788156260458
609736	12.75	9.13817831378998
621635	14.22	9.91120721122049
625230	3.61	8.86808554031572
633482	18.24	16.1187366960879
636300	14.08	13.8682168945751
657035	11.78	12.2233140617045
659715	7.23	9.55835160581073
667335	10.15	10.9921708899658
669831	6.98	6.94495102485205
670277	9.05	11.1751808994312
691534	14.21	9.96273651420472
692563	10.45	11.2849612036702
694604	7.54	10.5667446430894
698443	9.91	10.4370037448789
701998	11.67	10.5777870375142
703943	13.74	8.94817147933219
709288	9.55	12.9484993367709
710992	7.59	10.1474898091924
714027	16.32	13.1053304189499
721729	9.88	10.3846012941022
724679	7.46	8.11215829583816
731392	8.81	12.8538826856917
734962	4.98	9.19013283173662
738052	8.63	9.15817067240953
746016	14.12	9.57511867456272
746326	7.95	8.6525414986313
748754	10.8	13.2450424952134
753068	14.53	12.2451348733425
753551	4.17	8.67154975573459
757726	7.89	12.6315263822938
759010	6.58	8.08897553001079
763012	5.43	7.56495719778299
765757	9.2	8.90927667025293
778292	9.89	9.27670944451065
779710	8.47	13.3442724939168
782630	10.47	8.05109506972253
784766	10.57	10.7483979470559
789566	11.31	14.2347123698201
792092	12.4	12.5067284669403
795613	8.16	9.99949649281085
799033	6.58	10.0909080538621
814313	9.69	11.1282648410827
814949	9.32	11.2699317982136
820694	9.02	11.8098747255617
821839	15.69	12.2407541833891
824476	10.61	12.502972143721
830183	14.55	11.906993628169
843065	10.92	9.78996993488183
846280	14.3	13.0681429026548
851870	8.8	11.5248896314177
854094	11.34	11.7451572718242
857471	10.3	10.9079243620297
861845	4.25	9.17343196929866
872400	13.71	11.9722785227323
874905	17.31	11.7210168685199
875699	14.39	14.8603880401397
915856	15.64	13.1297383857027
916549	9.89	13.4438112118015
938105	16.24	13.6741460157057
939296	13.2	9.53128942140888
943823	7.74	9.01249941061418
949964	9.77	10.871885653779
957723	7.3	8.2957790965423
961948	14.12	9.02934187518195
965676	13.95	14.1154793586992
973710	8.54	12.2245382921649
975508	8.57	11.7505912696264
976531	11.68	13.1597152850681
985170	15.22	11.4032831433729
987427	10.95	11.0520677567425
988596	15.18	11.281008382824
991902	1.76	12.0378628176885
