# Supplementary material for: High‐resolution definition of humoral immune response correlates of effective immunity against HIV
Source: Mol Syst Biol. 2018 Mar 26;14(3):e7881. doi: 10.15252/msb.20177881 (PMC5868198; doi:10.15252/msb.20177881)
Supplement: Supplementary file 5 — Dataset EV3 [file MSB-14-e7881-s005.zip › dataset_EV3/titer/CD107a/lambda.min/fullmod-coeffs.csv]

	x
IgG.IIIb.pr55.Gag	-0.614845095222006
IgG.93TH975.gp120	-0.217819683919489
IgG.p24.IIIb	-0.0875429697463629
IgG.HIV1.Rev	0.214135872361114
IgG.HIV1.Integrase	0.349506300202846
IgG.gp120.IIIb	0.353841563875809
IgG.gp120.Du156.12	0.377499545407209
IgG.HIV1.Vif	0.561486739659225
IgG.gp120.PVO	0.821674122707891
