# Supplementary material for: High‐resolution definition of humoral immune response correlates of effective immunity against HIV
Source: Mol Syst Biol. 2018 Mar 26;14(3):e7881. doi: 10.15252/msb.20177881 (PMC5868198; doi:10.15252/msb.20177881)
Supplement: Supplementary file 5 — Dataset EV3 [file MSB-14-e7881-s005.zip › dataset_EV3/titer/IFNy/summary.txt]

lambdas
* min: 0.2186435 +- 0.02620818 ; rep: 0.2108771 
* 1se: 1.073991 +- 0.1353583 ; rep: 1.125388 
scores
* min 0.4413394 +- 0.01188784 ; rep: 0.4416693 
* 1se 0.4229983 +- 0.01833298 ; rep: 0.4257454 
perm
* min: -0.1390105 +- 0.180078 
* 1se: -0.2505906 +- 0.05612851 
