# Supplementary material for: High‐resolution definition of humoral immune response correlates of effective immunity against HIV
Source: Mol Syst Biol. 2018 Mar 26;14(3):e7881. doi: 10.15252/msb.20177881 (PMC5868198; doi:10.15252/msb.20177881)
Supplement: Supplementary file 5 — Dataset EV3 [file MSB-14-e7881-s005.zip › dataset_EV3/titer/IFNy/lambda.min/cv-reps.csv]

	score	lambda
1	0.436371269023005	0.210877120247956
2	0.438076324151995	0.231437379142863
3	0.441081100637431	0.210877120247956
4	0.433322615528569	0.231437379142863
5	0.455793743256099	0.231437379142863
6	0.45162215486679	0.192143378086825
7	0.478954941325532	0.132436977357189
8	0.427867581413916	0.210877120247956
9	0.436990950833094	0.231437379142863
10	0.45477444932098	0.210877120247956
11	0.458391542384415	0.231437379142863
12	0.437358130829722	0.278767142525792
13	0.431089872445056	0.210877120247956
14	0.444484671226568	0.210877120247956
15	0.417270673387895	0.231437379142863
16	0.4465439081838	0.231437379142863
17	0.4504931230928	0.210877120247956
18	0.451110275256766	0.210877120247956
19	0.437764002033473	0.210877120247956
20	0.450598501049085	0.210877120247956
21	0.435540027763307	0.210877120247956
22	0.424519989125285	0.25400223789824
23	0.449394952286491	0.192143378086825
24	0.44588748921462	0.231437379142863
25	0.455844647204574	0.231437379142863
26	0.453628133394604	0.210877120247956
27	0.44650516589638	0.210877120247956
28	0.432561363952778	0.192143378086825
29	0.455028517358482	0.210877120247956
30	0.461071271039253	0.231437379142863
31	0.432164356518774	0.278767142525792
32	0.438415174433974	0.210877120247956
33	0.444019533667187	0.231437379142863
34	0.433206373233562	0.210877120247956
35	0.415036550142142	0.278767142525792
36	0.443582227189082	0.210877120247956
37	0.454075818104684	0.210877120247956
38	0.462058957406503	0.159520808087906
39	0.426754419820808	0.210877120247956
40	0.439689792817134	0.210877120247956
41	0.443939201323912	0.210877120247956
42	0.424479847766452	0.231437379142863
43	0.413704530908309	0.25400223789824
44	0.442103174710308	0.210877120247956
45	0.445681943812587	0.210877120247956
46	0.433471675736619	0.231437379142863
47	0.462413575192881	0.145349419155147
48	0.442138295870188	0.231437379142863
49	0.435642773702503	0.210877120247956
50	0.425709355193775	0.231437379142863
51	0.42889456012154	0.231437379142863
52	0.454841055883574	0.25400223789824
53	0.447679751989349	0.231437379142863
54	0.435765502519319	0.210877120247956
55	0.443726385462544	0.210877120247956
56	0.427305043784482	0.192143378086825
57	0.432001876661221	0.192143378086825
58	0.427068463356756	0.192143378086825
59	0.435504769377057	0.192143378086825
60	0.428526221953379	0.210877120247956
61	0.450660425262969	0.210877120247956
62	0.436294898631473	0.231437379142863
63	0.44012922466208	0.210877120247956
64	0.422940421392638	0.231437379142863
65	0.42997261597171	0.210877120247956
66	0.444337203584396	0.210877120247956
67	0.461793931577973	0.192143378086825
68	0.441669304121581	0.210877120247956
69	0.427993857280916	0.210877120247956
70	0.461755820116117	0.231437379142863
71	0.435021091386223	0.278767142525792
72	0.440407997045821	0.231437379142863
73	0.447036519945491	0.192143378086825
74	0.438868253117674	0.210877120247956
75	0.432911988411508	0.231437379142863
76	0.448373690418912	0.192143378086825
77	0.427101154425348	0.231437379142863
78	0.418711068505525	0.192143378086825
79	0.449613738876856	0.175073889946932
80	0.459720697145495	0.175073889946932
81	0.429505375915438	0.210877120247956
82	0.443723034286522	0.192143378086825
83	0.461048318126516	0.278767142525792
84	0.442342092478298	0.231437379142863
85	0.451322630761986	0.210877120247956
86	0.428095100914078	0.231437379142863
87	0.437894932688668	0.210877120247956
88	0.430743556043236	0.210877120247956
89	0.438237154065435	0.25400223789824
90	0.443144732115887	0.25400223789824
91	0.452859889653042	0.231437379142863
92	0.443362971255956	0.231437379142863
93	0.445030566501566	0.210877120247956
94	0.451636725062459	0.210877120247956
95	0.44826503093131	0.278767142525792
96	0.430749107031447	0.231437379142863
97	0.449779975204369	0.210877120247956
98	0.447156681688963	0.278767142525792
99	0.440056783395293	0.231437379142863
100	0.444128516992313	0.192143378086825
