# Supplementary material for: High‐resolution definition of humoral immune response correlates of effective immunity against HIV
Source: Mol Syst Biol. 2018 Mar 26;14(3):e7881. doi: 10.15252/msb.20177881 (PMC5868198; doi:10.15252/msb.20177881)
Supplement: Supplementary file 5 — Dataset EV3 [file MSB-14-e7881-s005.zip › dataset_EV3/titer/IFNy/lambda.min/cvmod-scatter.csv]

	obs	pred
100681	3.71	8.81909396086295
101013	6.58	6.9817575320921
103797	13.16	10.0058166608865
107889	4.75	7.1299389682314
109477	10.68	8.35711686153978
113706	6.82	7.40798594300327
125290	4.55	7.58661652364112
128522	7.58	10.8263817007953
132848	5.3	7.72572566910254
133537	9.14	6.72462098832857
143730	8.19	7.24858724589966
151881	12.64	8.31573245235641
161178	6.55	9.46482110117945
164647	3.62	6.53008056212271
169778	8.33	9.60141384715053
171545	7.65	8.81778646467314
181260	7.31	8.75677750725267
184452	4.76	10.1614419468667
184538	11.2	9.80635412894414
184809	9.36	9.21546963174847
184934	4.85	6.58947797764868
187948	2.56	6.6141051014647
190469	9.01	8.09844605397424
191697	4.38	7.60393002582125
197059	5.43	9.93391354370059
205444	14.28	7.49291997678055
206690	2.96	7.46259488071241
214456	8.82	7.71292558709853
214965	10.09	10.2023859429376
224057	7.65	6.39613055935595
225770	11.33	9.27403501168597
230479	5.28	5.50647280851432
233232	7.32	6.766910234166
234123	4.01	8.57000636685884
236903	7.05	7.27245868655091
237150	12.4	6.70705417445008
239667	13.11	9.10025836619135
241747	15.96	8.55895843152725
252890	14.34	11.0620574921031
264783	12.99	10.4590722783711
269198	4.18	6.17108934756263
295081	8.13	6.89987996178274
298580	5.5	8.15005196723682
307339	8.31	8.20030822714796
308811	12.33	8.91556544083974
314293	3.96	9.66994425570836
314532	8.35	10.5584378656704
333737	12.82	9.75048470428492
339284	6.71	6.26321807803622
350534	8.95	6.01352314228964
362517	11.14	8.39288010512331
367794	11.05	7.95523792081397
373255	13.2	8.04657381155084
378469	8.48	6.21823361716633
384682	12.33	7.75081481708826
387740	10.05	8.28303591670985
387879	4.19	8.24006765005038
389876	12.53	10.5410353782692
390573	4.9	6.34084216590942
401992	12.84	10.071622256643
403839	9.54	8.92506176751933
411865	7.61	7.59482579585239
416227	4.95	9.12918614432946
420377	12.92	7.40648223058741
420380	3.01	5.84757096232651
421413	6.96	7.43315042051705
425195	9.2	6.62134791905619
427146	7.56	8.25773229250661
429234	7.7	6.35048824204899
430563	12.26	8.90478103831909
431070	6.03	8.13798295922978
434649	5.37	7.00326114425274
436457	3.91	8.012730412474
440871	4.79	7.36400761902474
453231	11.04	9.54464369756094
462928	11.09	7.94885117975798
466814	6.13	9.39858933131552
471788	7.76	6.81818402401253
472789	10.85	8.89264162163357
477889	6.67	6.8823653294817
482305	6.5	8.59780071676405
488423	15.75	10.2802869261723
490180	8.54	7.64275498708246
492262	3.25	5.55341265319614
498553	13.21	9.34100831242928
504586	9.59	8.96083100784894
506700	8.44	9.94743088698092
511582	5.86	11.266270468523
513662	10.75	7.16868251800366
514023	12.32	7.36046292723789
516917	13.94	10.8026093986899
519446	5.53	7.6789379185967
530919	13.05	8.59570693159507
533621	6.59	6.97719740929649
535210	11.54	8.80184014421458
538977	10.45	7.39604068763336
539068	15.91	8.8418918529261
543444	5.82	5.92831378013156
545667	8.88	9.08918235279865
551970	12.3	8.87119925603774
554271	4.87	9.50158385623021
569382	11.44	9.98488647611136
572863	3.89	7.12669173198301
573015	12.04	7.48252695096429
585670	2.15	6.23633828823497
589081	5.63	5.78579688503994
607759	6.78	7.66349994649043
609736	8.52	6.60826403303891
621635	11.37	7.14865951392297
625230	1.53	6.12029603837271
633482	12.56	12.188382044446
636300	12.3	10.4225508658695
657035	8.63	9.41449042483807
659715	4.24	7.17173568682776
667335	8.62	7.6598901604165
669831	2.84	5.28839586383485
670277	9.41	8.16367037877909
691534	10.08	7.91660034096149
692563	7.99	9.19580800456339
694604	4.53	7.52049294830873
698443	7.14	7.42670949083044
701998	8.18	8.22011187545623
703943	10.32	6.34479730719805
709288	6.25	9.43720330754922
710992	5.54	6.935695865254
714027	14.62	9.13229590234411
721729	7.67	7.98971302015822
724679	4.83	5.1866445280545
731392	5.61	9.63538773268751
734962	3.04	6.53746944312185
738052	5.54	6.05107932925551
746016	12.95	7.25564201864533
746326	6.68	6.19041282533829
748754	7.22	9.90700100686649
753068	12.9	9.16331652004961
753551	3.34	5.72831830814808
757726	6.62	9.6643000312297
759010	4.53	6.45789603327961
763012	3.36	5.33868679529505
765757	5.49	6.05825199361572
778292	6.29	6.61215318924978
779710	6.56	10.0636021440195
782630	5.11	6.26749776908739
784766	7.1	7.97499928084145
789566	8.11	11.3278675104853
792092	10.23	8.99461057646385
795613	3.18	7.79283371008753
799033	5.84	7.40529584477156
814313	6.86	8.58122718821363
814949	5.92	8.33788025303489
820694	7.85	9.10005577446265
821839	13.13	9.26597928792816
824476	6.69	9.34757925115865
830183	11.32	9.09864105449802
843065	5.2	6.91693969604522
846280	9.01	9.54060326331256
851870	4.63	9.22725621404916
854094	8.19	9.13220107455661
857471	7.9	8.04174252379262
861845	3.14	6.65310007838935
872400	9.7	9.17491603519791
874905	13.39	8.14132567564601
875699	8.81	9.53885694557077
915856	9.82	9.31993803325398
916549	7.07	9.48638863618105
938105	13.89	9.86731898148268
939296	10.85	6.99794215798631
943823	6.08	6.59897062986076
949964	7.33	7.83185349241017
957723	5.29	6.21400912197932
961948	7.9	5.65282918230285
965676	10.73	10.8271873926327
973710	5.08	8.56827886078305
975508	5.85	8.64543823339534
976531	8.65	9.36160455956241
985170	8.1	8.28811170259978
987427	7.36	8.90175972377416
988596	9.85	8.44159703386054
991902	1.17	8.8696605706589
