# Supplementary material for: High‐resolution definition of humoral immune response correlates of effective immunity against HIV
Source: Mol Syst Biol. 2018 Mar 26;14(3):e7881. doi: 10.15252/msb.20177881 (PMC5868198; doi:10.15252/msb.20177881)
Supplement: Supplementary file 5 — Dataset EV3 [file MSB-14-e7881-s005.zip › dataset_EV3/titer/IFNy/lambda.min/fullmod-coeffs.csv]

	x
IgG.IIIb.pr55.Gag	-0.439428325005593
IgG.HIV1.Vif	0.0216013282553525
IgG.HIV1.Nef	0.0448198566651561
IgG.gp120.Du156.12	0.153947762593519
IgG.gp120.IIIb	0.154229211324547
IgG.HIV1.Integrase	0.205770426124857
IgG.gp120.SF162	0.297967321742149
IgG.gp120.PVO	0.984684771500998
