# Supplementary material for: High‐resolution definition of humoral immune response correlates of effective immunity against HIV
Source: Mol Syst Biol. 2018 Mar 26;14(3):e7881. doi: 10.15252/msb.20177881 (PMC5868198; doi:10.15252/msb.20177881)
Supplement: Supplementary file 5 — Dataset EV3 [file MSB-14-e7881-s005.zip › dataset_EV3/titer/MIP1b/summary.txt]

lambdas
* min: 0.5435226 +- 0.06619107 ; rep: 0.5709361 
* 1se: 3.202019 +- 0.4901453 ; rep: 3.046914 
scores
* min 0.5604023 +- 0.009117239 ; rep: 0.5606265 
* 1se 0.5419166 +- 0.009624009 ; rep: 0.5425481 
perm
* min: -0.123023 +- 0.1702442 
* 1se: -0.2434378 +- 0.05773647 
