# Supplementary material for: High‐resolution definition of humoral immune response correlates of effective immunity against HIV
Source: Mol Syst Biol. 2018 Mar 26;14(3):e7881. doi: 10.15252/msb.20177881 (PMC5868198; doi:10.15252/msb.20177881)
Supplement: Supplementary file 5 — Dataset EV3 [file MSB-14-e7881-s005.zip › dataset_EV3/titer/MIP1b/lambda.min/cv-reps.csv]

	score	lambda
1	0.559646674143463	0.474001139952394
2	0.558441324177291	0.570936051159357
3	0.560978692035188	0.520215665940054
4	0.551681242970942	0.570936051159357
5	0.566542894199903	0.520215665940054
6	0.56580212154396	0.520215665940054
7	0.581959994287336	0.520215665940054
8	0.564797578493343	0.474001139952394
9	0.567479530271699	0.626601611322875
10	0.572291343143878	0.520215665940054
11	0.559632622302639	0.570936051159357
12	0.554780575680683	0.626601611322875
13	0.542298782268747	0.687694494882815
14	0.568648681607911	0.570936051159357
15	0.571761476036603	0.520215665940054
16	0.57082694346123	0.570936051159357
17	0.571146755116822	0.570936051159357
18	0.575995475792679	0.520215665940054
19	0.557564479935549	0.474001139952394
20	0.557925204518975	0.570936051159357
21	0.546756195599215	0.520215665940054
22	0.561351265894158	0.626601611322875
23	0.569640594362789	0.520215665940054
24	0.556312381780053	0.520215665940054
25	0.565441091401295	0.520215665940054
26	0.560258371783956	0.474001139952394
27	0.562899467258595	0.474001139952394
28	0.559416237378014	0.474001139952394
29	0.56744416146197	0.570936051159357
30	0.567447233175433	0.570936051159357
31	0.550862239690423	0.626601611322875
32	0.568087751047405	0.520215665940054
33	0.566631939351894	0.520215665940054
34	0.543044922676015	0.626601611322875
35	0.546277008533677	0.687694494882815
36	0.574168711053951	0.474001139952394
37	0.55577698337081	0.520215665940054
38	0.56200152229235	0.474001139952394
39	0.553239120248331	0.520215665940054
40	0.557057012190286	0.520215665940054
41	0.559085216185778	0.520215665940054
42	0.544472000780078	0.687694494882815
43	0.546055067889486	0.520215665940054
44	0.56975318853135	0.474001139952394
45	0.564783930557294	0.520215665940054
46	0.563366218484024	0.520215665940054
47	0.563442064029203	0.520215665940054
48	0.548323470084687	0.474001139952394
49	0.572778471947341	0.431892185080907
50	0.556860342553441	0.570936051159357
51	0.552076844869216	0.570936051159357
52	0.548507908437133	0.828330453702826
53	0.564782386622759	0.626601611322875
54	0.557858719760159	0.520215665940054
55	0.560179568837915	0.474001139952394
56	0.541151254350722	0.520215665940054
57	0.567098809739716	0.520215665940054
58	0.556710294271473	0.626601611322875
59	0.562537250215896	0.520215665940054
60	0.542363035938497	0.520215665940054
61	0.553699076577169	0.570936051159357
62	0.555451032501052	0.474001139952394
63	0.554025655387716	0.474001139952394
64	0.569867895140101	0.520215665940054
65	0.56137148746243	0.520215665940054
66	0.553734819781797	0.520215665940054
67	0.558824474212917	0.570936051159357
68	0.567763395436565	0.520215665940054
69	0.538954472218626	0.570936051159357
70	0.567668887950573	0.570936051159357
71	0.557410111195725	0.570936051159357
72	0.556079592639072	0.570936051159357
73	0.569195332790135	0.520215665940054
74	0.571759156530764	0.570936051159357
75	0.558997910129883	0.570936051159357
76	0.575519814579365	0.431892185080907
77	0.550887304868527	0.520215665940054
78	0.541756117493913	0.474001139952394
79	0.56062678382716	0.474001139952394
80	0.565900914694887	0.520215665940054
81	0.559028201552466	0.520215665940054
82	0.556909403317789	0.474001139952394
83	0.574233909633961	0.520215665940054
84	0.560626513435604	0.570936051159357
85	0.562706952345183	0.570936051159357
86	0.548963588582226	0.474001139952394
87	0.554220884411931	0.626601611322875
88	0.549106465791544	0.828330453702826
89	0.561723194982268	0.520215665940054
90	0.574054766570486	0.570936051159357
91	0.576936875219572	0.520215665940054
92	0.563253891606371	0.520215665940054
93	0.551111417278573	0.570936051159357
94	0.563410813925263	0.570936051159357
95	0.565103656213639	0.570936051159357
96	0.559370151846871	0.570936051159357
97	0.55171167710049	0.520215665940054
98	0.564591307501443	0.570936051159357
99	0.57156514812996	0.520215665940054
100	0.565599590097174	0.474001139952394
