# Supplementary material for: High‐resolution definition of humoral immune response correlates of effective immunity against HIV
Source: Mol Syst Biol. 2018 Mar 26;14(3):e7881. doi: 10.15252/msb.20177881 (PMC5868198; doi:10.15252/msb.20177881)
Supplement: Supplementary file 5 — Dataset EV3 [file MSB-14-e7881-s005.zip › dataset_EV3/titer/MIP1b/lambda.min/cvmod-scatter.csv]

	obs	pred
100681	16.15	41.3310023858404
101013	25.19	32.8264047274571
103797	56.03	45.6739642712083
107889	23.98	31.065787963635
109477	40.12	39.0257962966567
113706	36.78	34.2745145146302
125290	23.72	34.4155072945733
128522	41.64	48.7935992579055
132848	35.16	33.615076513914
133537	43.05	30.7095110210293
143730	41.32	31.3588191235654
151881	48.69	40.1527943909854
161178	37.98	42.4662207432659
164647	19.32	30.3104768562886
169778	47.47	42.5005122762762
171545	32.18	39.7965201050316
181260	35.52	36.9823137716157
184452	29.04	47.813764252906
184538	48.12	44.2671642703583
184809	44.8	42.6185618183869
184934	27.26	28.2291076404492
187948	8.41	29.0058101929267
190469	40.85	36.4228607017551
191697	27.4	34.7751121571521
197059	35.08	41.7728867866068
205444	44.15	32.8351523580967
206690	13.13	32.5276864010922
214456	30.13	32.7974669312674
214965	57.43	46.3590886686995
224057	34.4	29.0787242975103
225770	40.81	40.9165539334507
230479	21.71	26.8483071186546
233232	35.04	30.0563201644652
234123	21.51	38.9121209171199
236903	40.3	31.0289025739843
237150	45.32	32.9098049514303
239667	48.53	40.2452713912945
241747	54.4	39.8952430567489
252890	60.07	48.0568768691545
264783	52.7	45.1222531909436
269198	24.65	26.6052924354001
295081	40.67	28.984835323559
298580	31.76	37.3746781451558
307339	35.11	35.8351450886569
308811	48.23	40.2601980977852
314293	33.65	40.6273910509214
314532	40.55	49.22995281815
333737	48.45	44.769866314931
339284	33.71	29.5803106639993
350534	39.73	26.8169882076218
362517	45.8	33.9493585524746
367794	46.78	36.5177898288486
373255	44.88	41.545981387239
378469	37.94	28.5069338783605
384682	50.5	36.2154726428111
387740	42.22	37.5226517630097
387879	30.01	37.0551544962665
389876	53.41	50.0598495597554
390573	23.85	28.0716164563805
401992	43.9	45.6481421271768
403839	42.92	41.4342787830696
411865	36.03	33.4845784516146
416227	39.88	37.9250876501
420377	45.96	36.8837813251186
420380	12.66	26.3945021843687
421413	31.07	31.8788839138372
425195	34.97	29.0034475748921
427146	33.41	37.6148703880559
429234	36.05	28.8361004063745
430563	55.52	38.1661192702782
431070	35.95	37.0101743202192
434649	33.33	31.6982621823768
436457	13.67	36.8620024129833
440871	18.84	32.3474241434333
453231	44.6	42.9710230522305
462928	39.98	36.224623769311
466814	42.78	44.961839633925
471788	32.46	30.7887615154697
472789	45.52	39.3572163139467
477889	39.04	33.842200421639
482305	33.93	36.729194936054
488423	63.4	49.6922932170449
490180	32.16	33.2866942981568
492262	15	26.3172262368304
498553	48.89	41.6187982236486
504586	48.64	40.2227172630242
506700	33.48	41.4366967433335
511582	35.82	52.6307991304735
513662	41.57	33.4248963606533
514023	45.48	32.3257424367671
516917	44.45	48.9913958939605
519446	28.22	32.1054476853011
530919	49.24	39.3979176401517
533621	38.06	29.6622380851317
535210	50.57	39.0287684889297
538977	28.61	33.2624414239203
539068	58.07	38.9602609257767
543444	28.88	26.0693747900499
545667	44.18	39.4848767571296
551970	52.32	40.4602466769451
554271	28.54	41.4024140938252
569382	50.59	46.8460101276244
572863	31.29	32.9880669609355
573015	53.08	34.1644079773762
585670	9.94	29.0922617263162
589081	33.55	26.2700274579101
607759	30.18	37.4760688954477
609736	40.05	29.5071508500249
621635	35.53	32.1637998088635
625230	17.68	29.7557509894064
633482	61.76	52.3525831020553
636300	54.54	47.3469120248297
657035	45.16	40.1678537397538
659715	10.91	31.3906224499818
667335	43.38	33.6893320147894
669831	22.28	23.1428743714683
670277	31.78	35.2350778142996
691534	45.5	37.6554270747287
692563	42.56	40.9441902072349
694604	31.3	34.9120599610219
698443	37.3	33.9017457553948
701998	40.57	36.1846528105611
703943	45.33	28.6175578765683
709288	33.56	42.6508012758091
710992	27.79	31.8777183663886
714027	52.38	40.0141347392205
721729	37.65	33.3318430819891
724679	24.05	23.5436277092396
731392	25.92	44.1401679340519
734962	19.14	31.1734867444749
738052	28.62	28.0977756248551
746016	52.44	34.1446777184559
746326	36.57	27.4901975573639
748754	39.52	43.9410078332749
753068	39.94	39.9987069153369
753551	12.52	25.7316837071816
757726	32.66	45.4597019863421
759010	26.38	25.5819420330056
763012	21.61	23.9940220242897
765757	17.98	28.3375766830108
778292	31.46	30.3875333555497
779710	29.22	44.2774161270861
782630	20.28	25.64138588112
784766	25.83	35.5528139335982
789566	42.37	50.5335720407582
792092	36.87	40.6182383020316
795613	18.72	35.6346054775373
799033	13.51	32.3677672526089
814313	42.96	39.9402945333762
814949	38	37.3698579023431
820694	43.64	39.474795879749
821839	48.78	44.3243133872568
824476	37.01	41.8130555202357
830183	42.46	42.4452018749273
843065	34.3	30.9616318847246
846280	33.94	43.9435566618366
851870	29.28	43.7690201501823
854094	39.12	40.3927048117523
857471	37.37	36.6464816474734
861845	11.05	31.9353439296076
872400	44.11	40.3738489033353
874905	53.71	38.7567438979186
875699	41.55	43.9152063707165
915856	56.63	43.7559064675865
916549	37.8	43.0200482690554
938105	54.91	45.9783717192137
939296	56.07	33.8588175517614
943823	23.57	29.669227640522
949964	36.12	36.3860001743692
957723	21.54	28.5092409872461
961948	33.86	27.2860152342601
965676	54.85	47.989329630154
973710	31.82	39.2966883142372
975508	28.95	39.604329632458
976531	49.77	43.0928804919473
985170	28.99	39.2514122972697
987427	40.98	38.5346503411671
988596	39.9	39.0552640511969
991902	13.9	38.8571742002918
