# Supplementary material for: High‐resolution definition of humoral immune response correlates of effective immunity against HIV
Source: Mol Syst Biol. 2018 Mar 26;14(3):e7881. doi: 10.15252/msb.20177881 (PMC5868198; doi:10.15252/msb.20177881)
Supplement: Supplementary file 5 — Dataset EV3 [file MSB-14-e7881-s005.zip › dataset_EV3/titer/MIP1b/lambda.min/fullmod-coeffs.csv]

	x
IgG.IIIb.pr55.Gag	-1.06312339672005
IgG.HIV1.Vif	0.00037194724720408
IgG.gp140.CN54	0.214751750785413
IgG.HIV1.Nef	0.407556576270467
IgG.gp120.Du156.12	0.840976651277449
IgG.gp120.IIIb	0.920767128147761
IgG.HIV1.Integrase	1.39431210752095
IgG.gp120.PVO	4.55036959456066
