# Supplementary material for: High‐resolution definition of humoral immune response correlates of effective immunity against HIV
Source: Mol Syst Biol. 2018 Mar 26;14(3):e7881. doi: 10.15252/msb.20177881 (PMC5868198; doi:10.15252/msb.20177881)
Supplement: Supplementary file 5 — Dataset EV3 [file MSB-14-e7881-s005.zip › dataset_EV3/titer/MIP1b/lambda.min/score-details.txt]

overall 0.5606265 
EC 0.5203295 
TP 0.4311287 
UP 0.3700078 
VC 0.6278193 
